# Supplementary material for: Causal effect of body mass index and physical activity on the risk of joint sports injuries: Mendelian randomization analysis in the European population
Source: J Orthop Surg Res. 2023 Sep 12;18:676. doi: 10.1186/s13018-023-04172-y (PMC10496185; doi:10.1186/s13018-023-04172-y)
Supplement: Supplementary file 1 — Additional file 1. Supplementary Tables S1 to S21. [file 13018_2023_4172_MOESM1_ESM.xlsx]

## Sheet: Table S1
		Supplementary Table S1:Summary data from all GWAS used in this study.
	Phenotypes	abbreviation	Year	Author	PMID	Population	Sample size	case/control	Number of SNPs	Main consortium	GWAS ID	Link
Exposures	Adult BMI (Yengo et al. PMID:30124842)	BMI 1	2018	Yengo et al.	30124842	European	681275	-	16652994	GIANT	ieu-b-40	https://portals.broadinstitute.org/collaboration/giant/images/c/c8/Meta-analysis_Locke_et_al%2BUKBiobank_2018_UPDATED.txt.gz
	Adult BMI (Locke et al. PMID: 25673413)	BMI 2	2015	Locke et al.	25673413	European	322154		2555511	GIANT	ieu-a-2
	Moderate to vigorous physical activity levels	MVPA	2018	Klimentidis YC	29899525	European	377234	-	11808007	UK Biobank	ebi-a-GCST006097	https://gwas.mrcieu.ac.uk/datasets/ebi-a-GCST006097/
	Vigorous physical activity	VPA	2018	Klimentidis YC	29899525	European	261055	98,060/162,995	11803978	UK Biobank	ebi-a-GCST006098	https://gwas.mrcieu.ac.uk/datasets/ebi-a-GCST006098/
	Accelerometer-based physical activity measurement (average acceleration)	AccAve	2018	Klimentidis YC	29899525	European	91084	-	11796201	UK Biobank	ebi-a-GCST006099	https://gwas.mrcieu.ac.uk/datasets/ebi-a-GCST006099/
	Strenuous sports or other exercises Accelerometer-based PA (acceleration fraction >425 mg)	SSOE	2018	Klimentidis YC	29899525	European	350492	124,842/225,650	11807536	UK Biobank	ebi-a-GCST006100	https://gwas.mrcieu.ac.uk/datasets/ebi-a-GCST006100/
Outcomes	Dislocation, sprain and strain of joint and ligaments of hip	-	2021	NA	-	European	211861	401/211,460	16380450	FinnGen	finn-b-ST19_DISLO_SPRAIN_STRAIN_JOINT_LIGAM_HIP	https://gwas.mrcieu.ac.uk/datasets/finn-b-ST19_DISLO_SPRAIN_STRAIN_JOINT_LIGAM_HIP/
	Dislocation, sprain and strain of joints and ligaments at ankle and foot level	-	2021	NA	-	European	212652	5848/206,804	16380455	FinnGen	finn-b-ST19_DISLO_SPRAIN_STRAIN_JOINTS_LIGAM_ANKLE_FOOT_LEVEL	https://gwas.mrcieu.ac.uk/datasets/finn-b-ST19_DISLO_SPRAIN_STRAIN_JOINTS_LIGAM_ANKLE_FOOT_LEVEL/
	Dislocation, sprain and strain of joints and ligaments at neck level	-	2021	NA	-	European	215476	2105/215476	16380466	FinnGen	finn-b-ST19_DISLO_SPRAIN_STRAIN_JOINTS_LIGAM_NECK_LEVEL	https://gwas.mrcieu.ac.uk/datasets/finn-b-ST19_DISLO_SPRAIN_STRAIN_JOINTS_LIGAM_NECK_LEVEL/
	Dislocation, sprain and strain of joints and ligaments at wrist and hand level	-	2021	NA	-	European	203379	4343/199,036	16380422	FinnGen	finn-b-ST19_DISLO_SPRAIN_STRAIN_JOINTS_LIGAM_WRIST_HAND_LEVEL	https://gwas.mrcieu.ac.uk/datasets/finn-b-ST19_DISLO_SPRAIN_STRAIN_JOINTS_LIGAM_WRIST_HAND_LEVEL/
	Dislocation, sprain and strain of joints and ligaments of elbow	-	2021	NA	-	European	206609	841/205,768	16380444	FinnGen	finn-b-ST19_DISLO_SPRAIN_STRAIN_JOINTS_LIGAM_ELBOW	https://gwas.mrcieu.ac.uk/datasets/finn-b-ST19_DISLO_SPRAIN_STRAIN_JOINTS_LIGAM_ELBOW/
	Dislocation, sprain and strain of joints and ligaments of head	-	2021	NA	-	European	196818	564/196254	16380358	FinnGen	finn-b-ST19_DISLO_SPRAIN_STRAIN_JOINTS_LIGAM_HEAD	https://gwas.mrcieu.ac.uk/datasets/finn-b-ST19_DISLO_SPRAIN_STRAIN_JOINTS_LIGAM_HEAD/
	Dislocation, sprain and strain of joints and ligaments of knee	-	2021	NA	-	European	203304	12126/191178	16380422	FinnGen	finn-b-ST19_DISLO_SPRAIN_STRAIN_JOINTS_LIGAM_KNEE	https://gwas.mrcieu.ac.uk/datasets/finn-b-ST19_DISLO_SPRAIN_STRAIN_JOINTS_LIGAM_KNEE/
	Dislocation, sprain and strain of joints and ligaments of lumbar spine and pelvis	-	2021	NA	-	European	213140	301/212,839	16380455	FinnGen	finn-b-ST19_DISLO_SPRAIN_STRAIN_JOINTS_LIGAM_LUMBAR_SPINE_PELVIS	https://gwas.mrcieu.ac.uk/datasets/finn-b-ST19_DISLO_SPRAIN_STRAIN_JOINTS_LIGAM_LUMBAR_SPINE_PELVIS/
	Dislocation, sprain and strain of joints and ligaments of shoulder girdle	-	2021	NA	-	European	207365	4499/202,866	16380448	FinnGen	finn-b-ST19_DISLO_SPRAIN_STRAIN_JOINTS_LIGAM_SHOUL_GIRDLE	https://gwas.mrcieu.ac.uk/datasets/finn-b-ST19_DISLO_SPRAIN_STRAIN_JOINTS_LIGAM_SHOUL_GIRDLE/
	Dislocation, sprain and strain of joints and ligaments of thorax	-	2021	NA	-	European	212196	335/211861	16380435	FinnGen	finn-b-ST19_DISLO_SPRAIN_STRAIN_JOINTS_LIGAM_THORAX	https://gwas.mrcieu.ac.uk/datasets/finn-b-ST19_DISLO_SPRAIN_STRAIN_JOINTS_LIGAM_THORAX/
	Pathological/recurrent dislocation and subluxation of joint, not elsewhere classified	-	2021	NA	-	European	148681	1460/147221	16380147	FinnGen	finn-b-M13_PATHODISLOCATIO	https://gwas.mrcieu.ac.uk/datasets/finn-b-M13_PATHODISLOCATIO/
	Recurrent dislocation of patella	-	2021	NA	-	European	148066	845/147221	16380137	FinnGen	finn-b-M13_PATELLADISLOCATIO	https://gwas.mrcieu.ac.uk/datasets/finn-b-M13_PATELLADISLOCATIO/
	Recurrent dislocation and subluxation of joint	-	2021	NA	-	European	148468	1247/147,221	16380145	FinnGen	finn-b-M13_RECUDISLOCATIO	https://gwas.mrcieu.ac.uk/datasets/finn-b-M13_RECUDISLOCATIO/
		BMI,body mass index;MVPA,moderate-to-vigorous physical activity;VPA,vigorous physical activity;AccAve,Accelerometer-based physical activity measurement (average acceleration);SSOE,strenuous sports or other exercise

## Sheet: Table S2
Supplementary Table S2: instrumental variables for genetically predicted BMI from Yengo et al. prior to clumping and data harmonisation (N=656)
										BMI
SNP	Chromosome	Position	Effect allele	Other allele	Effect allele frequency	Beta	Standard error	P value	F statistic
rs12044597	1	1708801	A	G	0.4971	-0.0143	0.0016	1.7e-18	79.8789
rs7535528	1	2444414	A	G	0.3741	-0.0152	0.0018	1.4e-16	71.3086
rs6577584	1	6715390	T	G	0.6537	-0.0131	0.0018	3.7e-13	52.966
rs7556169	1	8741401	A	G	0.3857	-0.0103	0.0018	5.4e-09	32.7438
rs10779751	1	11284336	A	G	0.2744	0.0139	0.0018	2.5e-14	59.6327
rs761423	1	17301672	T	C	0.55	0.0113	0.0017	5.5e-11	44.1834
rs967605	1	23399932	T	C	0.8334	-0.0192	0.0023	1.7e-16	69.6862
rs785278	1	33307987	A	T	0.1771	-0.0159	0.0023	2.8e-12	47.7902
rs4653017	1	33776728	T	C	0.6818	0.0122	0.0018	4.5e-11	45.9383
rs9426003	1	34602870	A	G	0.2952	-0.0116	0.0019	1.4e-09	37.2742
rs11583122	1	38053458	T	C	0.07905	0.0182	0.003	7.4e-10	36.8044
rs2282231	1	39569571	T	C	0.2249	0.0165	0.0021	4.8e-15	61.7347
rs946526	1	46487168	T	C	0.04332	-0.0314	0.0043	1.7e-13	53.324
rs2275426	1	46487552	A	G	0.4338	0.0104	0.0016	2e-10	42.25
rs6700838	1	47700027	T	C	0.5959	-0.017	0.0017	2.5e-22	100
rs7531656	1	49828663	A	G	0.3246	0.0195	0.0017	7.4e-29	131.574
rs2356865	1	50836334	T	C	0.295	-0.0114	0.0019	1.6e-09	36
rs2481665	1	62594677	T	C	0.5592	0.0161	0.0016	7.2e-23	101.254
rs11208662	1	65987164	C	G	0.0884	0.0209	0.0031	2e-11	45.4537
rs7531118	1	72837239	T	C	0.4604	-0.0256	0.0016	3.6e-54	256
rs2590942	1	72885281	T	G	0.8165	0.0293	0.002	1.2e-46	214.623
rs12042908	1	74997762	A	G	0.4362	0.0184	0.0016	1.4e-29	132.25
rs12035349	1	77557339	A	G	0.8705	-0.0188	0.0026	1.1e-12	52.284
rs17391694	1	78623626	T	C	0.1189	0.0317	0.0025	7.5e-38	160.782
rs2154297	1	80791708	T	C	0.7121	-0.0115	0.0019	1.2e-09	36.6343
rs284227	1	82379446	T	C	0.7448	-0.0147	0.0019	3.5e-15	59.8587
rs6690764	1	92976590	A	G	0.7916	-0.0154	0.0022	6.3e-12	49
rs1973993	1	96943994	T	C	0.4096	-0.0208	0.0017	4.7e-33	149.702
rs2030342	1	97388226	T	C	0.5749	0.0143	0.0017	1.9e-16	70.7578
rs4372296	1	98320492	A	C	0.7714	-0.0133	0.002	7.6e-11	44.2225
rs1730859	1	107617707	A	G	0.6584	-0.0118	0.0017	1.1e-11	48.1799
rs12035149	1	107885018	C	G	0.777	-0.0146	0.0021	3.9e-12	48.3356
rs17531363	1	107977075	A	C	0.6967	0.0133	0.0019	2e-12	49
rs7550711	1	110082886	T	C	0.03058	0.0649	0.005	3.2e-38	168.48
rs12033257	1	112318484	A	G	0.6165	0.0146	0.0018	2.4e-15	65.7901
rs12731372	1	118852975	T	C	0.2322	0.0116	0.0019	1.2e-09	37.2742
rs10923724	1	119546842	T	C	0.5725	-0.0118	0.0016	6.4e-13	54.3906
rs6587552	1	151018861	A	G	0.2409	0.0173	0.002	1.6e-17	74.8225
rs905938	1	154991389	T	C	0.7325	-0.0149	0.0019	1.2e-15	61.4986
rs11577179	1	155983710	A	G	0.3721	-0.0108	0.0017	1.5e-10	40.3599
rs10733051	1	167280354	A	G	0.5198	0.0097	0.0016	2.9e-09	36.7539
rs12564992	1	174478100	A	G	0.8856	-0.0196	0.0026	5.3e-14	56.8284
rs6700816	1	174883994	A	T	0.96814	0.0345	0.0051	8.9e-12	45.7612
rs543874	1	177889480	A	G	0.8048	-0.0475	0.002	1.2e-122	564.062
rs10920678	1	190239907	A	G	0.4291	0.0155	0.0016	1.5e-21	93.8477
rs12041258	1	195047936	T	C	0.7713	0.0146	0.002	9.5e-13	53.29
rs10754210	1	197012111	A	G	0.3107	-0.0123	0.0018	3.2e-11	46.6944
rs2820311	1	201841476	A	G	0.6631	-0.0235	0.0018	4.1e-38	170.448
rs9077	1	202116238	A	G	0.33	-0.0138	0.0019	3.5e-13	52.7535
rs823074	1	205774839	T	C	0.5884	0.0112	0.0017	1.6e-10	43.4048
rs17014375	1	209543560	T	G	0.8652	-0.0172	0.0025	1.1e-11	47.3344
rs11118308	1	219633869	A	G	0.5297	0.0101	0.0016	4.8e-10	39.8477
rs10915840	1	225668524	A	G	0.283	-0.0118	0.0019	1.3e-09	38.5706
rs2491864	1	242986063	A	G	0.215	0.0137	0.0021	7.3e-11	42.5601
rs12042959	1	243533273	A	G	0.8495	0.0144	0.0024	3.4e-09	36
rs3753549	1	243722892	T	C	0.8563	-0.0203	0.0025	1.7e-15	65.9344
rs6548221	2	295255	A	G	0.2246	0.0151	0.002	1.7e-14	57.0025
rs4639527	2	416815	A	G	0.6988	-0.0172	0.0019	3.3e-20	81.9501
rs13021737	2	632348	A	G	0.1681	-0.0574	0.0021	7.5e-157	747.111
rs10929925	2	6155557	A	C	0.4301	-0.0143	0.0016	1.8e-18	79.8789
rs10182181	2	25150296	A	G	0.5247	-0.0325	0.0016	6.7e-90	412.598
rs4372836	2	28973883	T	C	0.3034	0.0142	0.0018	7.3e-16	62.2346
rs17327461	2	35512183	T	C	0.4498	0.0125	0.0016	1.5e-14	61.0352
rs4670626	2	37046657	T	C	0.3572	-0.0113	0.0018	4.9e-10	39.4105
rs6713781	2	40291940	C	G	0.4136	-0.0123	0.0018	3.8e-12	46.6944
rs17035438	2	46878616	A	G	0.09384	0.0199	0.003	3.3e-11	44.0011
rs7561278	2	48954905	T	C	0.786	0.0159	0.0021	5.7e-14	57.3265
rs930295	2	50233352	A	C	0.1583	0.0211	0.0023	1e-19	84.1607
rs7598402	2	50735943	C	G	0.51	0.0122	0.0017	2.1e-12	51.5017
rs7601895	2	55281901	C	G	0.7043	0.0149	0.0019	1.7e-15	61.4986
rs13432055	2	56603985	T	C	0.7141	-0.0117	0.0018	8.9e-11	42.25
rs929641	2	58792377	A	G	0.5837	0.015	0.0016	4.8e-20	87.8906
rs4671328	2	58935282	T	G	0.4467	0.0219	0.0017	2.2e-36	165.955
rs6545714	2	59307725	A	G	0.6139	-0.0191	0.0017	9.1e-31	126.232
rs4671358	2	60164634	A	T	0.5961	0.0101	0.0017	6.7e-09	35.2976
rs980329	2	60285100	T	C	0.7516	-0.0133	0.002	2.5e-11	44.2225
rs13417156	2	62848319	T	C	0.5639	-0.0144	0.0017	2.6e-17	71.7509
rs7607351	2	69562127	T	C	0.5807	0.0119	0.0017	8.4e-12	49
rs934515	2	79482643	A	G	0.1178	0.0185	0.0027	7.6e-12	46.9479
rs1371108	2	81816251	A	C	0.3247	0.0119	0.0018	9e-11	43.7068
rs7557796	2	86766153	T	C	0.3476	0.016	0.0018	2.3e-19	79.0123
rs4303732	2	100830040	T	C	0.6026	0.0144	0.0017	2.2e-16	71.7509
rs6711584	2	104421692	A	G	0.454	0.0128	0.0017	2.2e-13	56.692
rs1451533	2	105466005	A	G	0.273	0.0167	0.0019	1e-17	77.2548
rs902695	2	113955074	A	G	0.4798	-0.0103	0.0017	2.2e-09	36.7093
rs17551974	2	142293146	A	C	0.1782	-0.0141	0.0022	1.9e-10	41.0764
rs2890652	2	142959931	T	C	0.8241	-0.017	0.0023	2.5e-13	54.6314
rs6710871	2	143960593	A	G	0.1418	0.0179	0.0024	1e-13	55.6267
rs7560871	2	145616899	A	G	0.07332	0.0218	0.0034	9.6e-11	41.1107
rs453520	2	147907202	T	C	0.5834	-0.015	0.0017	7e-18	77.8547
rs7600699	2	156018263	C	G	0.8421	-0.0149	0.0024	6.4e-10	38.5434
rs6738445	2	172599615	T	C	0.2836	-0.0133	0.0018	1.9e-13	54.5957
rs10930641	2	175000711	A	G	0.5911	-0.0137	0.0017	3.6e-15	64.9446
rs9630985	2	181607676	A	C	0.3244	-0.0177	0.0018	4.4e-22	96.6944
rs10497807	2	198585087	C	G	0.5203	-0.011	0.0016	1.5e-11	47.2656
rs7564679	2	204012790	A	G	0.4284	-0.0116	0.0016	1.3e-12	52.5625
rs12694021	2	206084372	A	C	0.4481	0.0106	0.0017	1e-09	38.8789
rs972540	2	207244783	A	G	0.7272	-0.013	0.0018	8e-13	52.1605
rs17203016	2	208255518	A	G	0.804	-0.015	0.002	2.1e-13	56.25
rs4673553	2	211608379	T	G	0.5438	-0.0142	0.0017	2.1e-16	69.7716
rs1437929	2	211983316	A	G	0.2878	0.0135	0.0019	9.9e-13	50.4848
rs7599312	2	213413231	A	G	0.2652	-0.0186	0.0019	6.9e-24	95.8338
rs7607369	2	219279097	A	G	0.4387	0.0117	0.0016	9.3e-13	53.4727
rs11889536	2	220163543	A	G	0.8507	0.0189	0.0024	6.4e-15	62.0156
rs12479233	2	228891702	A	T	0.4874	-0.0121	0.0017	1.6e-12	50.6609
rs10211055	2	229016917	T	C	0.6544	-0.0157	0.0018	7.2e-18	76.0772
rs6720868	2	230663576	T	C	0.3286	0.0155	0.0018	5.1e-17	74.1512
rs1554193	3	8138801	A	T	0.4711	-0.0103	0.0017	4.4e-09	36.7093
rs3915844	3	9514856	A	G	0.1428	0.0152	0.0025	2.2e-09	36.9664
rs1899951	3	12394840	T	C	0.1314	0.017	0.0024	3.1e-12	50.1736
rs580438	3	13345450	T	C	0.3319	0.0114	0.0018	6.5e-10	40.1111
rs11128760	3	15873407	A	G	0.4026	0.011	0.0017	3.1e-10	41.8685
rs4858193	3	20441050	T	C	0.7221	0.0129	0.0019	1.6e-11	46.097
rs6804842	3	25106437	A	G	0.428	-0.0156	0.0017	3.6e-21	84.2076
rs9814633	3	41310470	A	G	0.3434	0.0122	0.0018	2.1e-11	45.9383
rs10460960	3	42308735	A	G	0.8876	0.0197	0.0025	8.1e-15	62.0944
rs28350	3	42418446	A	G	0.193	0.0177	0.0022	3.5e-15	64.7293
rs6442101	3	48130893	T	C	0.6817	-0.0117	0.0017	2.5e-11	47.3668
rs3731544	3	48207997	A	C	0.07127	0.0214	0.0031	7.5e-12	47.6545
rs2230590	3	49936102	T	C	0.4925	-0.0239	0.0017	4.1e-44	197.651
rs12631248	3	50080174	C	G	0.92236	-0.0253	0.003	3e-17	71.1211
rs9838283	3	50820486	A	G	0.7978	0.0161	0.0026	1e-09	38.3447
rs2710323	3	52815905	T	C	0.5196	-0.0141	0.0016	4.8e-18	77.6602
rs2680648	3	53777176	T	C	0.765	0.016	0.002	3.8e-15	64
rs12488237	3	56114861	T	C	0.94773	-0.0235	0.0036	4.5e-11	42.6119
rs2365389	3	61236462	T	C	0.4143	-0.0174	0.0017	1.3e-25	104.761
rs1452075	3	62481063	T	C	0.7277	0.0141	0.0018	1.3e-14	61.3611
rs925018	3	62713143	C	G	0.6765	-0.013	0.0018	1.4e-13	52.1605
rs11915371	3	70539559	A	C	0.7962	-0.0149	0.0021	2.6e-12	50.3424
rs775731	3	77624784	T	C	0.5878	-0.0108	0.0017	6.6e-10	40.3599
rs3849570	3	81792112	A	C	0.3414	0.0132	0.0017	3.3e-14	60.2907
rs10511093	3	83763541	T	C	0.07425	-0.0228	0.0034	1.1e-11	44.9689
rs1375561	3	85658230	T	C	0.6536	0.0173	0.0017	3.1e-24	103.561
rs2122042	3	85866335	T	G	0.2056	0.0235	0.002	2.3e-31	138.062
rs9714342	3	90428286	T	C	0.4231	-0.0151	0.0019	6.1e-15	63.1607
rs1454687	3	94038085	C	G	0.4773	0.0202	0.0017	5.2e-32	141.19
rs1436343	3	104606130	A	G	0.4078	-0.0141	0.0017	7.3e-16	68.7924
rs13321566	3	107342662	A	G	0.8159	-0.0135	0.0023	4.7e-09	34.4518
rs7640424	3	107820063	T	C	0.2969	-0.0136	0.0018	2.3e-14	57.0864
rs4273371	3	108119071	T	C	0.5016	-0.0115	0.0016	1.2e-12	51.6602
rs17681451	3	114399296	A	G	0.08384	-0.0197	0.0031	3.5e-10	40.384
rs6804181	3	116937546	A	T	0.8213	0.0153	0.0023	5.5e-11	44.2514
rs4624596	3	119571541	T	C	0.8149	0.0136	0.0023	2.2e-09	34.9641
rs2124499	3	123093541	C	G	0.3718	-0.0123	0.0017	3.4e-13	52.3495
rs1909586	3	124687767	T	G	0.5975	-0.0106	0.0018	4.8e-09	34.679
rs9809534	3	125189782	C	G	0.8769	0.0164	0.0026	2.3e-10	39.787
rs1320903	3	131758077	A	G	0.3174	0.0216	0.0018	9.2e-32	144
rs10935143	3	134665159	A	G	0.4535	-0.0109	0.0017	2.8e-10	41.1107
rs6786582	3	135898984	T	C	0.7255	-0.0159	0.0018	7.5e-18	78.0278
rs16851483	3	141275436	T	G	0.06928	0.0369	0.0035	3.2e-26	111.152
rs355777	3	154034950	C	G	0.4106	0.0153	0.0017	1.4e-18	81
rs7615297	3	156299313	C	G	0.8535	0.0149	0.0024	5.7e-10	38.5434
rs6767619	3	156893782	C	G	0.345	0.0119	0.0018	8.1e-11	43.7068
rs827092	3	157985182	T	C	0.5831	0.0129	0.0017	1.1e-13	57.5813
rs5396	3	170744815	T	C	0.7235	-0.0154	0.0018	3e-17	73.1975
rs39654	3	173095123	A	G	0.4453	-0.0145	0.0017	6.5e-17	72.7509
rs6443750	3	181329682	T	C	0.1932	-0.0148	0.0021	3.2e-12	49.6689
rs262956	3	183486117	T	G	0.3472	0.0125	0.0018	6.1e-12	48.2253
rs2293605	3	184044433	T	C	0.1307	-0.0167	0.0027	3.6e-10	38.2565
rs9816226	3	185834499	A	T	0.1801	-0.0323	0.0021	1.6e-52	236.574
rs6764533	3	196088464	A	G	0.359	0.0116	0.0018	1.4e-10	41.5309
rs1477887	4	18514827	A	G	0.4567	-0.0138	0.0017	2e-15	65.8962
rs1323068	4	20263058	A	G	0.3207	-0.0114	0.0018	6.9e-10	40.1111
rs9291467	4	25428296	T	C	0.4625	0.014	0.0017	6.7e-16	67.8201
rs6448587	4	28561990	A	C	0.8109	0.0167	0.0023	2.3e-13	52.7202
rs1345148	4	30843533	T	C	0.6034	-0.0111	0.0017	2.5e-10	42.6332
rs1000096	4	38692835	T	C	0.3801	-0.0144	0.0018	1.8e-15	64
rs1866510	4	44514468	T	C	0.3498	-0.0105	0.0018	8.1e-09	34.0278
rs10938397	4	45182527	A	G	0.5683	-0.0324	0.0016	3.4e-86	410.062
rs2768950	4	49064487	A	G	0.2507	0.0116	0.0019	7.5e-10	37.2742
rs711347	4	52926216	A	T	0.7489	-0.0122	0.0019	4.5e-10	41.2299
rs1492767	4	55221467	T	C	0.4957	0.0094	0.0016	1e-08	34.5156
rs2192158	4	55505360	A	G	0.4601	0.0129	0.0017	8.3e-14	57.5813
rs925421	4	60253877	A	G	0.2657	0.0116	0.002	5.8e-09	33.64
rs11945861	4	65700865	A	G	0.2369	-0.0148	0.002	5e-13	54.76
rs7674623	4	80794681	T	C	0.1976	0.0135	0.0022	5.7e-10	37.655
rs4148155	4	89054667	A	G	0.8873	0.0188	0.0026	5e-13	52.284
rs1903579	4	91253956	C	G	0.5502	0.0111	0.0017	1.1e-10	42.6332
rs2850969	4	102183594	T	C	0.8573	-0.0165	0.0024	1.3e-11	47.2656
rs7377083	4	102708997	A	C	0.4357	0.02	0.0018	1.4e-27	123.457
rs13107325	4	103188709	T	C	0.07373	0.047	0.0032	1.1e-47	215.723
rs6843738	4	103936001	A	G	0.329	-0.0107	0.0017	7.2e-10	39.6159
rs326889	4	112713436	T	C	0.3928	-0.0129	0.0018	2.4e-13	51.3611
rs7694732	4	115124089	A	G	0.5622	0.0099	0.0017	8.7e-09	33.9135
rs4864201	4	130731284	T	C	0.3531	0.0141	0.0017	1.5e-16	68.7924
rs1296328	4	137083193	A	C	0.4343	0.0179	0.0018	4.9e-24	98.892
rs769674	4	140881964	A	T	0.6781	0.0135	0.0018	2.2e-13	56.25
rs331949	4	143663206	T	C	0.6266	-0.011	0.0017	1e-10	41.8685
rs1455137	4	145986668	A	C	0.6197	-0.0106	0.0017	4.4e-10	38.8789
rs11736228	4	147376805	A	T	0.7413	0.0139	0.002	4.1e-12	48.3025
rs6827083	4	153075491	A	G	0.5691	-0.0097	0.0016	4.8e-09	36.7539
rs13110266	4	162129844	A	G	0.4065	-0.0117	0.0017	1.9e-12	47.3668
rs17538472	4	163038241	T	C	0.1908	0.0129	0.0022	4.2e-09	34.3822
rs1522569	4	171632637	T	G	0.8181	0.0164	0.0022	2.9e-13	55.5702
rs7683836	4	180167906	A	G	0.5405	-0.0114	0.0017	6.3e-11	44.9689
rs4518345	5	27185904	A	G	0.2842	-0.0117	0.0019	1e-09	37.9197
rs7730004	5	43191033	T	C	0.6693	0.0148	0.0018	9.1e-16	67.6049
rs12189178	5	50914726	T	C	0.03783	0.0364	0.0046	2.2e-15	62.6163
rs6449531	5	60712212	A	G	0.3537	-0.0127	0.0018	2.1e-12	49.7809
rs6888159	5	63932234	C	G	0.6828	0.0114	0.0018	5.8e-10	40.1111
rs2367112	5	64168193	T	G	0.5081	0.0119	0.0016	2.3e-13	55.3164
rs25832	5	66175682	A	G	0.732	0.0118	0.0019	9.2e-10	38.5706
rs2307111	5	75003678	T	C	0.6038	0.0265	0.0016	1.6e-58	274.316
rs368863	5	77372852	T	C	0.2393	-0.0117	0.002	8.1e-09	34.2225
rs12514473	5	80818639	T	C	0.7687	0.0167	0.002	8.8e-17	69.7225
rs7444298	5	87730027	A	G	0.7539	0.0179	0.002	7.8e-19	80.1025
rs2304607	5	87988733	A	G	0.852	-0.032	0.0025	1.7e-36	163.84
rs12655756	5	88858208	A	T	0.3697	0.0138	0.0018	1.9e-14	58.7778
rs159032	5	94206202	T	C	0.2439	0.0129	0.002	1.9e-10	41.6025
rs6235	5	95728898	C	G	0.7298	-0.0175	0.0019	1.5e-19	84.8338
rs2611742	5	95856501	T	C	0.5961	-0.0152	0.0017	3.7e-18	79.9446
rs3822683	5	96080883	A	G	0.7813	0.0145	0.0021	6.1e-12	47.6757
rs7710595	5	106506697	A	C	0.534	0.0101	0.0017	5e-09	35.2976
rs40067	5	107439012	A	G	0.1713	-0.0266	0.0023	7.1e-30	133.754
rs6595205	5	119372533	C	G	0.4695	0.0114	0.0016	2e-12	50.7656
rs7711753	5	122733317	A	G	0.4356	-0.0134	0.0016	3.4e-16	70.1406
rs6877851	5	130356413	C	G	0.2345	-0.0125	0.002	8.8e-10	39.0625
rs329124	5	133865452	A	G	0.5767	0.0131	0.0017	5.3e-14	59.3806
rs7716275	5	137631073	T	G	0.1933	-0.0132	0.0021	2.2e-10	39.5102
rs13174863	5	139080745	A	G	0.8452	-0.0192	0.0023	2.9e-16	69.6862
rs2190788	5	144484261	T	G	0.3106	0.0141	0.0019	2.9e-14	55.072
rs10066835	5	151254297	T	C	0.01637	0.0428	0.0074	6.5e-09	33.4522
rs7715256	5	153537893	T	G	0.5781	-0.0166	0.0016	2.2e-24	107.641
rs17056301	5	158271680	T	C	0.7364	-0.0118	0.002	2.4e-09	34.81
rs248139	5	167352783	A	G	0.1933	0.0133	0.0022	1.2e-09	36.5475
rs7730898	5	170459675	A	G	0.729	0.0168	0.0018	4.5e-20	87.1111
rs9463175	6	9510030	T	C	0.3483	-0.0108	0.0017	4.2e-10	40.3599
rs2228213	6	12124855	A	G	0.3481	-0.0139	0.0017	4.6e-16	66.8547
rs9367368	6	13189275	T	C	0.6967	0.0121	0.0018	1e-11	45.1883
rs11753081	6	20705590	T	G	0.8251	0.0138	0.0021	8.9e-11	43.1837
rs7760082	6	21919387	A	G	0.6646	-0.0122	0.0018	2.9e-11	45.9383
rs6900723	6	23876240	T	C	0.676	-0.0112	0.0018	1.4e-09	38.716
rs853679	6	28296863	A	C	0.1407	0.0134	0.0022	2.8e-09	37.0992
rs498240	6	31892592	A	G	0.0656	-0.0267	0.0033	1.6e-15	65.4628
rs419261	6	33554147	T	C	0.4042	0.0106	0.0017	1.9e-10	38.8789
rs2814992	6	34617144	A	G	0.6599	-0.0245	0.0017	4.1e-45	207.699
rs12215331	6	34644749	T	C	0.7864	0.0177	0.002	4.3e-18	78.3225
rs6938239	6	34683635	A	G	0.8504	-0.0271	0.0025	2.4e-28	117.506
rs9394312	6	35672330	C	G	0.4917	0.0109	0.0017	2.3e-10	41.1107
rs17757975	6	38214150	T	C	0.8518	0.0143	0.0024	4.2e-09	35.5017
rs847747	6	40080069	T	G	0.2964	-0.0113	0.0019	2.1e-09	35.3712
rs2033529	6	40348653	A	G	0.7064	-0.0205	0.0018	1.9e-30	129.707
rs7748777	6	41133806	A	G	0.4587	0.0105	0.0016	1.6e-10	43.0664
rs9349239	6	42676480	A	G	0.492	0.0122	0.0017	1.3e-12	51.5017
rs998584	6	43757896	A	C	0.4775	-0.0131	0.0017	1.3e-14	59.3806
rs10456637	6	50763935	A	T	0.7406	0.0134	0.0019	4.3e-12	49.7396
rs987237	6	50803050	A	G	0.8197	-0.0409	0.0021	9.3e-84	379.322
rs2635727	6	50820940	T	C	0.2541	-0.028	0.0019	1.3e-49	217.175
rs1178060	6	50914343	A	G	0.8469	0.0193	0.0023	6.8e-17	70.414
rs2504674	6	51160682	C	G	0.4336	-0.0112	0.0017	1.2e-10	43.4048
rs1358808	6	51825285	C	G	0.6735	-0.0142	0.0018	9.2e-15	62.2346
rs4278019	6	53693410	A	T	0.2815	0.0112	0.0019	5e-09	34.7479
rs9475173	6	55013291	A	G	0.6535	0.0108	0.0019	6.6e-09	32.3102
rs1020548	6	56810539	A	G	0.8344	-0.0132	0.0023	6.6e-09	32.9376
rs6921533	6	73742334	T	C	0.2882	0.0118	0.0019	5.6e-10	38.5706
rs9688431	6	73922654	T	C	0.93966	0.0231	0.0035	2.4e-11	43.56
rs9294260	6	83433228	A	G	0.4731	0.0147	0.0016	1.8e-19	84.4102
rs1853639	6	87606842	A	G	0.6363	-0.0111	0.0018	1.2e-09	38.0278
rs9362662	6	90296588	A	G	0.4799	0.0112	0.0017	1.2e-10	43.4048
rs1324110	6	93913200	C	G	0.4391	-0.0103	0.0017	6.8e-10	36.7093
rs13209872	6	97753223	C	G	0.3403	-0.0152	0.0018	1.4e-16	71.3086
rs901630	6	98539519	T	C	0.3973	-0.0146	0.0017	1.9e-18	73.7578
rs156151	6	104799007	C	G	0.1912	-0.0165	0.0021	1.9e-14	61.7347
rs3800229	6	108996963	T	G	0.7123	0.0175	0.0018	1.4e-22	94.5216
rs2357760	6	120213880	A	G	0.6754	0.0145	0.0017	6.8e-17	72.7509
rs2875762	6	124925032	C	G	0.2473	0.0139	0.002	1.2e-11	48.3025
rs13209968	6	126089285	C	G	0.5177	0.0114	0.0017	3.1e-11	44.9689
rs6569648	6	130349119	T	C	0.7726	-0.0126	0.0019	3.7e-11	43.9778
rs2781668	6	131897278	T	C	0.1612	0.0169	0.0023	4e-13	53.9905
rs13201877	6	137675541	A	G	0.8601	-0.0152	0.0024	2.7e-10	40.1111
rs2185027	6	153381622	A	C	0.7032	-0.0135	0.0018	5e-14	56.25
rs10499276	6	154309808	T	C	0.1242	0.0172	0.0025	2.2e-12	47.3344
rs487060	6	160774459	T	C	0.4816	0.011	0.0016	1.6e-11	47.2656
rs13191362	6	163033350	A	G	0.8802	0.0236	0.0025	5.9e-21	89.1136
rs6461115	7	2103668	A	G	0.7715	0.0144	0.0019	1.2e-13	57.4404
rs4722398	7	3125220	T	C	0.1336	0.0158	0.0025	3.6e-10	39.9424
rs6463489	7	5542513	T	C	0.1087	0.0157	0.0026	3.1e-09	36.463
rs7784465	7	6418275	T	C	0.8607	-0.0164	0.0025	1.1e-10	43.0336
rs6968554	7	17287106	A	G	0.3602	-0.01	0.0017	3.5e-09	34.6021
rs40245	7	21470536	A	T	0.3591	0.011	0.0018	1.9e-09	37.3457
rs4307239	7	24354300	A	G	0.5422	-0.0115	0.0017	3.9e-11	45.7612
rs11971041	7	26698848	A	G	0.90616	-0.021	0.0031	1e-11	45.8897
rs4722672	7	27231762	T	C	0.8151	-0.0151	0.0021	1.8e-12	51.7029
rs849135	7	28196413	A	G	0.4914	0.0109	0.0016	2e-11	46.4102
rs215632	7	32368524	A	G	0.3618	0.0152	0.0018	3.7e-17	71.3086
rs1229057	7	39054538	T	C	0.1216	0.017	0.0027	2.8e-10	39.6433
rs799449	7	44784697	T	C	0.5505	0.013	0.0017	8.7e-14	58.4775
rs10269783	7	49616203	A	G	0.3896	0.0133	0.0017	1.4e-15	61.2076
rs3807566	7	50564204	T	G	0.443	-0.0127	0.0017	2e-13	55.8097
rs1035010	7	69598328	T	C	0.2566	0.0139	0.002	6.2e-12	48.3025
rs4718966	7	70040558	T	C	0.4183	0.0127	0.0018	4.6e-13	49.7809
rs13227433	7	74094721	T	G	0.7438	-0.0156	0.002	1.4e-14	60.84
rs17207196	7	75101065	T	C	0.4118	-0.0221	0.0018	2.1e-35	150.744
rs740157	7	77055885	A	G	0.4322	0.0116	0.0016	1.8e-12	52.5625
rs1544459	7	77417584	T	C	0.5464	-0.0103	0.0016	2.2e-10	41.4414
rs1852006	7	77829768	A	G	0.3519	-0.0156	0.0018	4.9e-18	75.1111
rs7805441	7	78121458	T	C	0.5092	0.0109	0.0017	3.4e-10	41.1107
rs6963840	7	78144371	T	C	0.2111	0.0154	0.0024	3.4e-10	41.1736
rs13247665	7	93232057	T	C	0.6407	-0.0139	0.0018	1.4e-14	59.6327
rs13240600	7	99064466	A	G	0.8448	0.0204	0.0024	3.5e-17	72.25
rs11496125	7	103417557	T	C	0.4212	0.0169	0.0017	3e-22	98.827
rs10953620	7	109173373	A	C	0.5173	-0.0101	0.0017	5.4e-09	35.2976
rs13227658	7	113353254	T	C	0.5534	-0.0157	0.0017	1.7e-19	85.2907
rs12705987	7	114349212	A	T	0.4036	0.0135	0.0017	9.5e-15	63.0623
rs1899689	7	121964349	T	C	0.3986	0.0117	0.0016	1.5e-12	53.4727
rs2283093	7	126721231	T	C	0.2066	0.0127	0.0021	3.1e-09	36.5737
rs972283	7	130466854	A	G	0.4849	0.0096	0.0016	5.1e-09	36
rs3800649	7	137424509	A	G	0.277	0.0122	0.0019	3.2e-10	41.2299
rs1814170	7	138794149	A	T	0.8946	0.0203	0.0029	2.1e-12	49
rs11773362	7	147668180	T	C	0.3369	-0.0111	0.0018	1.5e-09	38.0278
rs4725984	7	150668514	T	C	0.359	-0.0128	0.0017	1.4e-13	56.692
rs1658820	8	4288577	T	G	0.2468	0.0141	0.0021	5.9e-12	45.0816
rs7827182	8	8380471	C	G	0.4946	0.0177	0.0018	1.7e-22	96.6944
rs1394	8	9511654	A	G	0.6404	-0.0154	0.0017	2.8e-19	82.0623
rs11250076	8	10647823	A	G	0.4385	0.0184	0.0018	3.2e-23	104.494
rs11783247	8	10788875	T	C	0.5375	-0.0169	0.0016	1.2e-24	111.566
rs4841659	8	11828200	T	C	0.4785	0.0149	0.0017	9.2e-18	76.8201
rs13263601	8	14095900	A	C	0.6522	-0.0154	0.0018	2.2e-17	73.1975
rs10110727	8	14324437	A	G	0.2926	0.0135	0.002	3.2e-11	45.5625
rs2543132	8	15536311	C	G	0.8134	0.0146	0.0022	5e-11	44.0413
rs4366093	8	20639811	T	C	0.3202	-0.0121	0.0018	6.7e-11	45.1883
rs11781222	8	23389571	T	C	0.8714	0.0158	0.0024	5.3e-11	43.3403
rs17446091	8	27167942	T	C	0.7926	-0.0123	0.002	1.8e-09	37.8225
rs1982441	8	28021769	T	G	0.1381	0.0175	0.0026	7e-12	45.3033
rs2100814	8	28118130	A	G	0.4103	0.0113	0.0017	1.2e-10	44.1834
rs1362910	8	30856464	A	G	0.4185	0.0121	0.0017	1.2e-12	50.6609
rs7844647	8	34503776	T	C	0.7319	0.0123	0.0018	2.8e-11	46.6944
rs4737183	8	64720693	A	G	0.5295	0.0112	0.0017	1.1e-10	43.4048
rs16932761	8	67202787	A	G	0.2542	-0.014	0.002	1.7e-12	49
rs1431659	8	73439070	A	G	0.2656	0.0196	0.0019	6e-24	106.416
rs2170382	8	74689288	T	C	0.1203	0.0172	0.0027	2.4e-10	40.5816
rs1405348	8	77228222	A	G	0.4324	-0.0204	0.0017	6.2e-32	144
rs16907751	8	81375457	T	C	0.1047	-0.0209	0.003	1.6e-12	48.5344
rs733594	8	85077686	T	C	0.718	0.0138	0.0018	5.9e-14	58.7778
rs2634047	8	85696337	C	G	0.2422	-0.0149	0.002	2.5e-13	55.5025
rs7006629	8	87519542	T	C	0.5258	0.0109	0.0017	2.5e-10	41.1107
rs1700137	8	89461609	T	C	0.3121	-0.0121	0.0019	2.5e-10	40.5568
rs12680842	8	95582606	A	G	0.6795	0.0133	0.0018	4.4e-14	54.5957
rs3134353	8	101947453	A	T	0.3868	-0.0125	0.0018	2.5e-12	48.2253
rs3808434	8	116559435	A	G	0.4475	0.011	0.0016	1.3e-11	47.2656
rs2721965	8	116662038	A	C	0.6665	0.0171	0.0018	1.1e-20	90.25
rs11781699	8	118863061	T	C	0.8104	-0.0132	0.0021	3.1e-10	39.5102
rs12675063	8	132879047	A	T	0.8869	-0.0156	0.0026	1.3e-09	36
rs16906845	8	138215228	A	G	0.06683	-0.0225	0.0038	2.2e-09	35.0589
rs903959	8	142630782	A	T	0.3965	0.0106	0.0018	1.6e-09	34.679
rs7042372	9	6959840	A	G	0.6573	0.0122	0.0018	3.8e-11	45.9383
rs1865341	9	8845911	T	C	0.758	0.0128	0.002	2.5e-10	40.96
rs17820822	9	11831420	T	G	0.6446	0.0143	0.0018	2.9e-15	63.1142
rs11790280	9	14651283	T	C	0.6138	-0.0103	0.0018	7.1e-09	32.7438
rs6474945	9	15670492	T	G	0.4498	-0.0186	0.0016	4.7e-30	135.141
rs10962549	9	16719445	T	C	0.168	0.0198	0.0023	2.5e-17	74.1096
rs7874154	9	27777012	T	C	0.5021	-0.0127	0.0017	1.8e-13	55.8097
rs1412235	9	28410996	C	G	0.3175	0.0246	0.0017	6e-45	209.398
rs10971712	9	33820938	T	C	0.1076	-0.0197	0.0027	6.4e-13	53.2359
rs13290794	9	37183628	A	G	0.3582	-0.0141	0.0018	1.9e-15	61.3611
rs2174307	9	73791849	C	G	0.4067	0.0121	0.0017	4.9e-12	50.6609
rs10867256	9	81367391	T	C	0.553	-0.0118	0.0017	8.7e-12	48.1799
rs3739733	9	88897891	A	G	0.7803	0.0132	0.0021	5.3e-10	39.5102
rs10797115	9	92191256	T	C	0.5365	0.0124	0.0017	9.9e-13	53.2042
rs7869771	9	94180627	A	C	0.7353	0.014	0.0019	4.9e-13	54.2936
rs4744275	9	96482633	A	G	0.266	0.0144	0.0018	7e-15	64
rs450231	9	101481205	A	G	0.7534	-0.0127	0.002	2.1e-10	40.3225
rs10118701	9	103061366	A	G	0.6773	-0.0163	0.0018	1.1e-18	82.0031
rs10989568	9	104396304	A	G	0.4619	0.0107	0.0017	6.6e-10	39.6159
rs7024334	9	109072075	T	G	0.2258	0.0138	0.002	3.1e-12	47.61
rs6477694	9	111932342	T	C	0.6441	-0.0123	0.0017	3.8e-13	52.3495
rs1928295	9	120378483	T	C	0.5539	0.0141	0.0016	5.4e-18	77.6602
rs7865157	9	122631560	T	C	0.1068	0.0177	0.0028	3.7e-10	39.9605
rs10818810	9	126096522	A	G	0.3908	0.0126	0.0017	1.1e-13	54.9343
rs10818938	9	127049237	A	G	0.4215	0.0114	0.0017	5.1e-11	44.9689
rs3829849	9	129390800	T	C	0.3589	0.0098	0.0017	5.9e-09	33.2318
rs3902840	9	129419025	A	G	0.08589	0.0222	0.003	3.2e-13	54.76
rs13292976	9	129467340	T	C	0.4458	0.0131	0.0017	3.1e-14	59.3806
rs7871866	9	131027982	C	G	0.1531	0.0187	0.0024	2.3e-14	60.7101
rs4740383	9	133783566	A	G	0.416	0.0126	0.0018	1.9e-12	49
rs11792069	9	140646121	A	G	0.83	0.0145	0.0024	6.5e-10	36.5017
rs11251352	10	2585792	A	G	0.4012	-0.0109	0.0018	7e-10	36.6698
rs7893571	10	16750129	T	G	0.662	0.0136	0.0018	1.8e-13	57.0864
rs12776880	10	19776828	A	T	0.6828	0.0128	0.0019	3e-11	45.385
rs7084454	10	21821274	A	G	0.335	0.0193	0.0019	4e-25	103.183
rs3781099	10	27318776	T	C	0.08203	0.021	0.0031	2.5e-11	45.8897
rs3851083	10	33862727	A	G	0.4325	-0.0102	0.0016	4.1e-10	40.6406
rs1937684	10	53680085	A	T	0.6592	0.0112	0.0018	8.7e-10	38.716
rs2163188	10	65314711	C	G	0.474	0.0131	0.0017	2e-14	59.3806
rs12098284	10	76047464	T	C	0.1241	0.0178	0.0026	1.8e-11	46.8698
rs7899106	10	87410904	A	G	0.95223	-0.0331	0.0037	1e-18	80.0299
rs10887578	10	88096047	C	G	0.4896	0.0128	0.0017	1.6e-13	56.692
rs2631681	10	93032943	T	C	0.3252	-0.0113	0.0017	8.9e-11	44.1834
rs577525	10	99769388	T	C	0.4324	-0.0166	0.0017	9.7e-22	95.3495
rs1983864	10	100017453	T	G	0.6674	0.0158	0.0018	3.7e-18	77.0494
rs17094222	10	102395440	T	C	0.7961	-0.0181	0.002	2.2e-19	81.9025
rs10883553	10	102635475	A	C	0.4511	0.0119	0.0018	1.9e-11	43.7068
rs9787495	10	103206115	A	G	0.4366	-0.0103	0.0017	3.1e-09	36.7093
rs7083450	10	103984060	T	C	0.8388	0.0159	0.0023	1.7e-12	47.7902
rs10883759	10	104412049	A	G	0.3023	-0.0122	0.0018	5.4e-12	45.9383
rs12411886	10	104685299	A	C	0.08261	0.0271	0.003	1.5e-19	81.6011
rs7903146	10	114758349	T	C	0.2912	-0.0181	0.0018	1.3e-23	101.114
rs10886017	10	118672531	A	C	0.2524	0.0152	0.0019	1.4e-15	64
rs845084	10	125220036	A	G	0.2678	0.014	0.002	1.3e-12	49
rs17636031	10	126594078	T	C	0.7299	-0.016	0.0019	1.2e-17	70.9141
rs10840606	11	2234690	A	G	0.8259	-0.0164	0.0024	3.2e-12	46.6944
rs12575252	11	8694073	C	G	0.351	-0.0182	0.0017	1.8e-26	114.616
rs1037587	11	11796727	T	C	0.4535	0.0106	0.0017	1.1e-09	38.8789
rs900144	11	13294268	T	C	0.5674	0.0166	0.0017	8.7e-22	95.3495
rs10832778	11	17394073	C	G	0.3778	-0.0125	0.0017	1.3e-13	54.0657
rs7124442	11	27677041	T	C	0.6832	-0.0286	0.0017	4.6e-61	283.031
rs6265	11	27679916	T	C	0.1951	-0.0412	0.0021	1e-86	384.907
rs7948120	11	28763321	T	C	0.2598	-0.0132	0.0019	7.3e-12	48.2659
rs1552717	11	29158495	A	T	0.8652	0.0149	0.0025	3.5e-09	35.5216
rs1782507	11	30243868	T	G	0.6532	-0.0135	0.0018	1.3e-13	56.25
rs223051	11	32131303	T	C	0.6759	0.0112	0.0018	1.1e-09	38.716
rs10838122	11	43551416	T	C	0.4802	-0.0105	0.0017	1.5e-09	38.1488
rs12577642	11	43728534	A	T	0.686	-0.0213	0.0018	9.9e-31	140.028
rs12574668	11	46422686	A	C	0.1785	0.0132	0.0023	8.8e-09	32.9376
rs7124681	11	47529947	A	C	0.4133	0.0263	0.0016	3.2e-58	270.191
rs7131262	11	47836302	A	T	0.2605	-0.0216	0.0018	1e-32	144
rs7120873	11	49459474	T	C	0.111	0.0172	0.0027	3.4e-10	40.5816
rs11600990	11	64082807	T	C	0.1569	-0.0178	0.0023	3.8e-14	59.8941
rs7102454	11	65594820	T	C	0.6565	-0.0158	0.0018	2.4e-18	77.0494
rs587230	11	69299771	A	G	0.165	0.0149	0.0023	4.7e-11	41.9679
rs1789165	11	69481969	A	G	0.6389	0.0138	0.0017	8e-16	65.8962
rs7123876	11	72444583	T	C	0.754	-0.0119	0.0019	2.2e-10	39.2271
rs7117238	11	78040259	A	G	0.168	-0.0131	0.0022	2.5e-09	35.4566
rs10830452	11	89966202	A	G	0.6712	-0.0111	0.0018	2.1e-09	38.0278
rs2605603	11	93221105	A	G	0.4887	-0.0103	0.0016	2.5e-10	41.4414
rs719802	11	113234679	T	C	0.3803	0.0101	0.0018	9.5e-09	31.4846
rs1048932	11	115044850	A	C	0.4162	-0.016	0.0017	3.8e-22	88.5813
rs12420725	11	117017530	A	G	0.94142	-0.0226	0.0037	1.3e-09	37.309
rs9332817	11	118365210	C	G	0.02561	-0.0382	0.006	1.7e-10	40.5344
rs1003081	11	118913993	T	C	0.4497	0.0121	0.0016	1.3e-13	57.1914
rs4936671	11	121942512	C	G	0.3672	0.0105	0.0018	6.2e-09	34.0278
rs7941030	11	122522375	T	C	0.6141	-0.0112	0.0017	2e-11	43.4048
rs3134438	11	122765667	A	C	0.2855	0.0113	0.0019	6.1e-09	35.3712
rs1625427	11	131957293	T	C	0.6504	0.013	0.0018	1.4e-12	52.1605
rs4936175	11	132641959	T	C	0.5555	-0.0122	0.0017	1.4e-12	51.5017
rs329651	11	133767622	T	G	0.8055	0.0164	0.0021	9e-15	60.9887
rs12364470	11	134601012	T	G	0.8374	-0.0178	0.0022	1.1e-15	65.4628
rs11611246	12	939480	T	G	0.21	0.024	0.002	5e-32	144
rs2429150	12	2152655	A	C	0.5836	-0.0111	0.0018	2.7e-10	38.0278
rs12422552	12	14413931	C	G	0.2663	-0.0134	0.002	1.6e-11	44.89
rs10744146	12	17212881	A	G	0.5146	-0.0122	0.0017	1.4e-12	51.5017
rs621042	12	18789007	A	C	0.451	-0.0107	0.0017	6.3e-10	39.6159
rs10842240	12	24060075	C	G	0.1158	0.0218	0.0027	3.1e-16	65.1907
rs10772055	12	33379440	C	G	0.8656	-0.0172	0.0024	2.1e-12	51.3611
rs10876418	12	39428802	T	C	0.2325	-0.0123	0.0019	2.8e-10	41.9086
rs2733287	12	41880909	A	C	0.5171	-0.0157	0.0017	6.8e-20	85.2907
rs7138803	12	50247468	A	G	0.3772	0.03	0.0017	2.3e-71	311.419
rs4077093	12	51593616	T	G	0.217	0.0128	0.0022	5.1e-09	33.8512
rs4759073	12	54653258	A	G	0.4005	-0.0116	0.0017	2.8e-11	46.5606
rs4759228	12	56508409	C	G	0.2971	-0.0157	0.0019	5.9e-16	68.2798
rs7975187	12	60964108	A	G	0.7926	-0.0128	0.0021	1.4e-09	37.1519
rs1819844	12	68205604	A	G	0.1797	0.0143	0.0021	2.6e-11	46.3696
rs10878946	12	69642315	T	C	0.714	-0.0141	0.0019	3.6e-13	55.072
rs11115176	12	82465797	T	C	0.7601	0.0121	0.0019	2e-10	40.5568
rs2731222	12	90595383	A	C	0.2703	0.0131	0.0019	1.5e-11	47.5374
rs10745785	12	97586257	T	C	0.6674	-0.0111	0.0018	1.2e-09	38.0278
rs651548	12	99560183	A	G	0.3677	0.0139	0.0018	2e-14	59.6327
rs4764949	12	103658096	A	G	0.6643	0.0184	0.0018	1.7e-23	104.494
rs11611496	12	108413828	A	G	0.2218	-0.0169	0.002	1.7e-16	71.4025
rs17608150	12	110046698	T	C	0.07536	0.0196	0.0031	1.3e-10	39.975
rs6606686	12	110903380	C	G	0.6903	-0.0136	0.0018	7.6e-15	57.0864
rs11066301	12	112871372	A	G	0.5661	0.0114	0.0016	4.4e-12	50.7656
rs4766710	12	114437708	A	G	0.9358	0.0229	0.0035	3.7e-11	42.809
rs7973955	12	118409640	A	G	0.2847	-0.0126	0.0019	3.7e-11	43.9778
rs3887080	12	121661966	A	G	0.1214	0.0181	0.0026	5.1e-12	48.463
rs7133378	12	124409502	A	G	0.3269	0.0125	0.0018	9.4e-13	48.2253
rs10773049	12	124506631	T	C	0.5983	-0.0116	0.0017	4.1e-12	46.5606
rs7968230	12	133481917	A	G	0.3226	0.0131	0.0018	1.6e-12	52.966
rs1218822	13	28011963	A	G	0.6663	0.0168	0.0017	1.9e-22	97.6609
rs1006353	13	28047269	A	G	0.2485	0.0126	0.0019	2.3e-11	43.9778
rs9507983	13	28620036	T	C	0.6072	-0.0156	0.0018	1.4e-18	75.1111
rs1045411	13	31033232	T	C	0.2647	-0.0148	0.0019	2.3e-15	60.6759
rs9595908	13	33184288	T	C	0.6277	0.0159	0.0017	4.2e-21	87.4775
rs9603697	13	40783323	T	C	0.3186	0.0141	0.0018	2.6e-14	61.3611
rs12429545	13	54102206	A	G	0.1248	0.0316	0.0025	9.6e-38	159.77
rs9527706	13	58402479	A	G	0.7286	-0.0115	0.0018	5.1e-10	40.8179
rs9538141	13	59178258	A	G	0.509	0.0164	0.0017	3.5e-21	93.0657
rs1333423	13	59425111	A	T	0.2253	0.0168	0.002	2.1e-16	70.56
rs892261	13	65884191	T	C	0.4429	-0.0103	0.0017	2.2e-09	36.7093
rs9540493	13	66205704	A	G	0.4419	0.0139	0.0017	8.1e-17	66.8547
rs9571687	13	67472713	A	C	0.329	-0.0129	0.0018	2.8e-12	51.3611
rs629443	13	76386075	T	G	0.2501	0.0116	0.0019	1.4e-09	37.2742
rs1668633	13	78371890	T	C	0.5738	0.01	0.0017	8.7e-09	34.6021
rs9530843	13	79563749	A	C	0.5558	0.0128	0.0018	4.8e-13	50.5679
rs1927790	13	96922191	T	C	0.5891	-0.0148	0.0016	1.8e-19	85.5625
rs7334078	13	99120484	T	C	0.7118	0.0121	0.0019	2.2e-10	40.5568
rs2479958	13	111984244	A	G	0.4925	0.0154	0.0018	1.5e-17	73.1975
rs10132280	14	25928179	A	C	0.3017	-0.0223	0.0018	5.6e-35	153.485
rs4981693	14	29680331	A	G	0.771	0.0206	0.002	6.9e-24	106.09
rs12885454	14	29736838	A	C	0.3431	-0.0185	0.0017	2.4e-27	118.426
rs8016859	14	30484722	C	G	0.03964	0.0349	0.0043	7.1e-16	65.874
rs17522122	14	33302882	T	G	0.4812	0.0159	0.0017	1.5e-21	87.4775
rs9806058	14	35673470	A	T	0.877	0.0164	0.0026	4e-10	39.787
rs1956151	14	40101060	A	G	0.8213	-0.013	0.0022	7.3e-09	34.9174
rs12587412	14	47272423	T	G	0.4896	0.0146	0.0017	4.8e-17	73.7578
rs217671	14	62360464	A	G	0.7281	-0.0144	0.0019	1.3e-13	57.4404
rs3902951	14	69789755	T	G	0.7545	-0.0134	0.002	7e-12	44.89
rs17105272	14	77529783	T	C	0.3186	0.011	0.0019	3.2e-09	33.518
rs10146527	14	79499850	T	C	0.6361	0.0137	0.0017	2.3e-15	64.9446
rs7144011	14	79940383	T	G	0.2136	0.0282	0.002	5.2e-47	198.81
rs12888545	14	88308044	A	G	0.7481	-0.0136	0.002	9.1e-12	46.24
rs1951455	14	91512339	T	C	0.2747	-0.0145	0.0019	4.5e-14	58.241
rs3850422	14	99671788	A	G	0.446	-0.0114	0.0016	3.7e-12	50.7656
rs12147845	14	101144596	T	C	0.1135	0.0199	0.0027	4.5e-13	54.3224
rs7147503	14	101539384	T	C	0.3697	-0.0119	0.0018	2e-11	43.7068
rs8016771	14	102649451	T	G	0.91248	-0.019	0.0031	1.1e-09	37.565
rs3803286	14	103246470	A	G	0.3431	0.0181	0.0018	4.1e-23	101.114
rs2010281	14	103862322	A	G	0.3552	-0.0161	0.0017	6.7e-21	89.692
rs4906908	15	27040082	T	G	0.4747	-0.0103	0.0017	2.5e-09	36.7093
rs4284600	15	31843528	T	C	0.5288	-0.0118	0.0017	1.3e-11	48.1799
rs7181610	15	35826859	A	T	0.8585	0.0145	0.0025	7.8e-09	33.64
rs8036040	15	36402716	A	C	0.4932	0.0109	0.0017	2.7e-10	41.1107
rs12439798	15	46584787	T	G	0.4228	0.0125	0.0017	6.9e-13	54.0657
rs3736485	15	51748610	A	G	0.4557	0.0134	0.0016	2.5e-16	70.1406
rs340025	15	60908307	T	C	0.4276	-0.0124	0.0017	1e-13	53.2042
rs8033510	15	61445514	T	C	0.3713	0.0106	0.0018	5.1e-09	34.679
rs17238110	15	62150364	A	G	0.8366	0.0353	0.005	2e-12	49.8436
rs12595158	15	62316035	T	C	0.02362	-0.0394	0.0054	1.9e-13	53.2359
rs11635675	15	63793238	T	G	0.6465	0.0124	0.0018	1.3e-11	47.4568
rs11629783	15	66741387	C	G	0.7692	0.0146	0.002	9.8e-13	53.29
rs13329567	15	68104367	T	C	0.2308	-0.0293	0.002	1e-50	214.623
rs7164727	15	73093991	T	C	0.681	0.0182	0.0017	3.3e-25	114.616
rs11855853	15	78012618	T	C	0.2649	-0.0145	0.002	2.4e-13	52.5625
rs12595749	15	79432359	A	G	0.5714	0.0141	0.0017	5.7e-16	68.7924
rs12593036	15	81058652	A	G	0.7007	0.0154	0.0019	3.8e-16	65.6953
rs12101393	15	92570921	C	G	0.7803	0.0127	0.0021	1.5e-09	36.5737
rs7181498	15	95271404	T	C	0.3691	0.0163	0.0018	1e-19	82.0031
rs11866815	16	387867	T	C	0.2461	-0.0156	0.0019	1e-16	67.4127
rs2516739	16	2097158	A	G	0.2171	-0.0159	0.0021	1.4e-14	57.3265
rs12448257	16	3599655	A	G	0.218	0.0184	0.002	8.1e-20	84.64
rs879620	16	4015729	T	C	0.6179	0.0231	0.0018	5.3e-38	164.694
rs10083803	16	6701400	T	C	0.2605	-0.0127	0.0019	5.9e-11	44.6787
rs977540	16	9724750	A	G	0.7617	0.014	0.0019	2.5e-13	54.2936
rs4985155	16	15129459	A	G	0.6631	0.012	0.0017	3e-12	49.827
rs12446632	16	19935389	A	G	0.1424	-0.0352	0.0024	2.9e-50	215.111
rs868554	16	20050466	C	G	0.7537	-0.019	0.002	1.2e-20	90.25
rs11074446	16	20255123	T	C	0.8694	0.0225	0.0024	1.8e-20	87.8906
rs9931967	16	20375351	T	G	0.5082	0.0163	0.0017	1e-20	91.9343
rs9927848	16	23833071	A	C	0.7326	-0.0122	0.002	6.4e-10	37.21
rs7195386	16	24578458	T	C	0.5014	0.0133	0.0017	1.1e-14	61.2076
rs1862451	16	24803620	A	G	0.7312	0.0137	0.0019	1.9e-12	51.9917
rs7187776	16	28857645	A	G	0.5927	-0.0265	0.0016	1.4e-58	274.316
rs1057452	16	29833714	A	G	0.03713	0.0173	0.0024	1.6e-12	51.9601
rs3814883	16	29994922	T	C	0.4764	0.0232	0.0017	1.1e-40	186.242
rs1549293	16	31141993	T	C	0.3596	-0.0204	0.0017	7.6e-33	144
rs2080454	16	49062590	A	C	0.6211	-0.0129	0.0017	1.7e-14	57.5813
rs8047395	16	53798523	A	G	0.5061	0.0642	0.0017	0	1426.17
rs11075986	16	53805344	C	G	0.9147	0.032	0.003	5.6e-26	113.778
rs3751813	16	53818708	T	G	0.541	0.0603	0.0016	2.2e-295	1420.35
rs9922708	16	53831146	T	C	0.4323	0.0692	0.0016	0	1870.56
rs2075205	16	54153099	A	T	0.5866	0.0111	0.0017	1.8e-10	42.6332
rs12448738	16	56489343	A	C	0.8629	-0.0168	0.0025	2.8e-11	45.1584
rs11075489	16	62803841	T	C	0.4828	-0.0111	0.0017	1.3e-10	42.6332
rs7200919	16	67316600	A	G	0.4134	0.0095	0.0017	9.3e-09	31.2284
rs2307022	16	68381978	A	G	0.3344	0.0135	0.0017	5.5e-15	63.0623
rs889398	16	69556715	T	C	0.4247	-0.0196	0.0016	1.3e-32	150.062
rs7919	16	70514828	A	C	0.4495	-0.0158	0.0017	1e-19	86.3806
rs11642001	16	71899586	A	G	0.2121	-0.0137	0.0021	5.1e-11	42.5601
rs756717	16	72996162	A	G	0.3973	-0.0148	0.0017	5.4e-18	75.7924
rs825680	16	73606563	A	T	0.5827	0.0104	0.0018	6.7e-09	33.3827
rs6564360	16	76779612	A	G	0.8095	-0.0135	0.0022	1.2e-09	37.655
rs12922346	16	82438337	C	G	0.2657	0.0136	0.002	1e-11	46.24
rs4783241	16	82650384	C	G	0.4938	-0.0108	0.0017	4e-10	40.3599
rs7206608	16	82872628	C	G	0.6854	-0.0132	0.0019	1.3e-12	48.2659
rs4516268	17	1846831	A	C	0.1925	-0.0217	0.0021	5.2e-25	106.778
rs7217226	17	2136065	T	G	0.6404	-0.013	0.0017	2.6e-14	58.4775
rs1000940	17	5283252	A	G	0.7013	-0.0154	0.0018	1.1e-17	73.1975
rs17681708	17	9792872	T	C	0.6877	-0.0106	0.0018	7.2e-09	34.679
rs1075901	17	15943910	T	C	0.4361	-0.0121	0.0016	1.2e-13	57.1914
rs4986044	17	21261560	T	C	0.4687	-0.0164	0.0016	3.3e-23	105.062
rs1038088	17	28074563	T	G	0.4919	-0.0117	0.0016	4.6e-13	53.4727
rs7211567	17	31460899	T	C	0.2201	-0.0145	0.0021	4.5e-12	47.6757
rs1106908	17	34942595	A	G	0.4409	-0.0158	0.0016	3.1e-22	97.5156
rs4796243	17	35057883	A	G	0.3029	-0.0124	0.0019	6.1e-11	42.5928
rs8070454	17	38160754	T	C	0.3869	-0.0098	0.0017	4.2e-09	33.2318
rs16966801	17	39573713	A	G	0.7984	-0.0156	0.0022	1.1e-12	50.281
rs886444	17	46051911	A	G	0.3955	-0.0102	0.0017	8.4e-10	36
rs208015	17	46252346	T	C	0.0784	0.0356	0.0034	1.4e-25	109.633
rs9299	17	46669430	T	C	0.6471	0.0121	0.0018	3.6e-11	45.1883
rs11079849	17	47090785	T	C	0.3199	-0.0188	0.0019	4.8e-24	97.9058
rs8071182	17	55336155	A	G	0.1735	0.0133	0.0022	2.1e-09	36.5475
rs8075273	17	61728881	A	C	0.2815	-0.0133	0.0018	3.7e-13	54.5957
rs12602912	17	65870073	T	C	0.2048	0.0176	0.0021	9.9e-18	70.2404
rs2619976	17	71754545	T	C	0.4132	0.0104	0.0018	6.3e-09	33.3827
rs7209235	17	73759552	A	G	0.695	-0.0111	0.0019	8e-09	34.1302
rs8081039	17	75995829	T	C	0.0573	0.0233	0.0038	6.1e-10	37.5963
rs1285245	17	77796889	C	G	0.3669	-0.0121	0.0018	1.7e-11	45.1883
rs12939549	17	78611724	A	G	0.5665	0.018	0.0016	2.7e-28	126.562
rs4889782	17	78640510	T	C	0.6025	-0.015	0.0018	6.6e-17	69.4444
rs4969387	17	79081724	C	G	0.7463	-0.0145	0.002	4.3e-13	52.5625
rs9905991	17	80052073	A	G	0.4483	0.01	0.0017	8.3e-09	34.6021
rs1608445	18	947954	A	G	0.435	-0.0104	0.0018	3.7e-09	33.3827
rs8097544	18	1839564	A	G	0.8477	-0.02	0.0025	9.3e-16	64
rs12964689	18	21116998	A	G	0.5176	0.0203	0.0017	5.1e-32	142.592
rs1941697	18	31251276	A	G	0.4538	0.0123	0.0017	1.2e-12	52.3495
rs1365466	18	36182440	T	C	0.7406	-0.0137	0.0019	3.3e-13	51.9917
rs555267	18	40992698	T	G	0.33	0.0126	0.0017	6e-13	54.9343
rs954018	18	42598463	A	G	0.3053	-0.013	0.0018	2.1e-13	52.1605
rs10438964	18	42950629	T	C	0.2757	-0.0127	0.0019	7.6e-11	44.6787
rs7239114	18	45921214	A	G	0.5403	0.0124	0.0017	1.2e-13	53.2042
rs8092503	18	52479487	A	G	0.7685	-0.0165	0.0019	2.3e-17	75.4155
rs11659764	18	53335512	A	T	0.05297	-0.0253	0.0039	8.9e-11	42.0835
rs7243357	18	56883319	T	G	0.8272	0.0194	0.0021	9.1e-20	85.3424
rs2000746	18	57677294	A	G	0.7337	0.0181	0.002	7e-19	81.9025
rs1942866	18	57741783	C	G	0.6236	-0.031	0.0017	2e-75	332.526
rs8095404	18	57804346	A	T	0.5444	-0.0259	0.0017	1.1e-54	232.114
rs663129	18	57838401	A	G	0.2301	0.0545	0.0019	1.6e-178	822.784
rs8094523	18	57878155	A	G	0.08016	-0.0305	0.0032	4.7e-22	90.8447
rs9675376	18	57969244	A	G	0.2877	0.035	0.0018	2.7e-82	378.086
rs2229616	18	58039276	T	C	0.02017	-0.106	0.0059	4.7e-71	322.781
rs9951893	18	60739250	T	C	0.5249	-0.0115	0.0017	3.3e-11	45.7612
rs2012927	18	63297672	A	G	0.3348	0.0129	0.0017	7.4e-14	57.5813
rs8089514	18	69224478	A	T	0.359	0.0126	0.0019	1.1e-11	43.9778
rs11150911	18	73498528	A	C	0.2809	0.0133	0.0018	4.7e-13	54.5957
rs1787267	18	76742544	C	G	0.06268	-0.0237	0.0036	3.4e-11	43.3403
rs895330	19	4060707	C	G	0.8076	0.0201	0.0023	5.5e-19	76.3724
rs12609744	19	12994140	T	C	0.6931	-0.0126	0.0019	3.6e-11	43.9778
rs273504	19	18215247	A	G	0.5734	-0.0153	0.0018	4.4e-18	72.25
rs17724992	19	18454825	A	G	0.7404	0.0183	0.0019	1e-22	92.7673
rs757318	19	18820308	A	C	0.4805	-0.0185	0.0016	2.4e-29	133.691
rs998732	19	19378671	A	G	0.8422	0.0171	0.0022	2e-14	60.4153
rs2304130	19	19789528	A	G	0.9147	0.0176	0.003	2.9e-09	34.4178
rs8102137	19	30296853	T	C	0.6763	-0.0193	0.0018	1.7e-25	114.966
rs2866816	19	30683879	T	C	0.7393	0.0129	0.002	5.6e-11	41.6025
rs11668301	19	31016196	A	G	0.8482	0.021	0.0024	1.9e-18	76.5625
rs10408013	19	33963766	T	C	0.2908	0.0111	0.0018	8e-10	38.0278
rs29938	19	34311481	T	C	0.3275	-0.015	0.0017	6.7e-18	77.8547
rs3826705	19	42637232	T	C	0.8794	-0.0157	0.0027	6.6e-09	33.8121
rs2075650	19	45395619	A	G	0.8606	0.0244	0.0023	1.5e-25	112.544
rs11672660	19	46180184	T	C	0.2049	-0.034	0.0021	1.7e-60	262.132
rs3810291	19	47569003	A	G	0.6703	0.0274	0.0018	2.1e-52	231.716
rs1884389	20	1410582	T	C	0.4289	-0.0103	0.0017	4e-09	36.7093
rs676749	20	3026069	A	T	0.502	-0.0104	0.0017	1.7e-09	37.4256
rs1884897	20	6612832	A	G	0.3692	-0.0194	0.0017	1.3e-30	130.228
rs8123881	20	15819495	A	G	0.8701	-0.0196	0.0024	4.4e-16	66.6944
rs4814512	20	16564210	A	C	0.782	0.0133	0.0021	2.3e-10	40.1111
rs6138482	20	25059442	T	C	0.1974	0.0147	0.002	5.8e-13	54.0225
rs6121381	20	30785593	A	T	0.8469	-0.0147	0.0024	9.4e-10	37.5156
rs13041173	20	32542814	A	G	0.6586	-0.0107	0.0018	5e-09	35.3364
rs6142096	20	32686658	A	G	0.5278	0.0137	0.0017	1.8e-15	64.9446
rs2425241	20	35018412	T	C	0.06741	-0.0197	0.0033	2.7e-09	35.6373
rs2143253	20	41987392	A	G	0.1189	-0.0188	0.0026	1.1e-12	52.284
rs2425857	20	44914134	A	G	0.4409	0.0116	0.0017	2.8e-11	46.5606
rs6019482	20	47495560	T	C	0.1654	-0.0178	0.0023	2.8e-14	59.8941
rs17806379	20	51107290	T	C	0.1789	-0.0258	0.0022	1.5e-30	137.529
rs1512065	20	53453326	A	G	0.2371	0.0138	0.0021	5.7e-11	43.1837
rs559267	20	54157497	A	G	0.6642	-0.0115	0.0017	3e-11	45.7612
rs6011457	20	61530915	A	T	0.4975	-0.0116	0.0017	2.7e-11	46.5606
rs310618	20	62127121	T	C	0.6712	-0.0108	0.0018	5.5e-09	36
rs762147	21	39238610	A	G	0.2708	-0.0115	0.0019	3.3e-09	36.6343
rs13047416	21	40309436	C	G	0.6231	0.0154	0.0018	2.2e-17	73.1975
rs2836961	21	40627020	A	C	0.6165	-0.0102	0.0017	1.1e-09	36
rs2838006	21	42653567	T	C	0.3617	-0.0126	0.0018	5.4e-12	49
rs427943	21	46570896	A	C	0.4331	-0.017	0.0017	7.3e-23	100
rs4820408	22	40604945	T	G	0.408	0.0151	0.0017	2.1e-19	78.8962
rs9615905	22	48875699	T	C	0.45	0.011	0.0017	2.7e-10	41.8685

## Sheet: Table S3
Supplementary Table S3: instrumental variables for genetically predicted BMI from Locke et al. prior to clumping and data harmonisation (N=77)
SNP	Chromosome	Position	Effect allele	Other allele	Effect allele frequency	Beta	Standard error	P value	F statistic
rs657452	1	49589847	A	G	0.394	0.023	0.003	5.48e-13	58.7778
rs11583200	1	50559820	C	T	0.396	0.018	0.003	1.48e-08	36
rs3101336	1	72751185	C	T	0.613	0.033	0.003	2.66e-26	121
rs12566985	1	75002193	G	A	0.446	0.024	0.003	3.28e-15	64
rs12401738	1	78446761	A	G	0.352	0.021	0.003	1.15e-10	49
rs11165643	1	96924097	T	C	0.583	0.022	0.003	2.07e-12	53.7778
rs17024393	1	110154688	C	T	0.04	0.066	0.009	7.03e-14	53.7778
rs543874	1	177889480	G	A	0.193	0.048	0.004	2.62e-35	144
rs2820292	1	201784287	C	A	0.555	0.02	0.003	1.83e-10	44.4444
rs13021737	2	632348	G	A	0.828	0.06	0.004	1.11e-50	225
rs10182181	2	25150296	G	A	0.462	0.031	0.003	8.78e-24	106.778
rs11126666	2	26928811	A	G	0.283	0.021	0.003	1.33e-09	49
rs1016287	2	59305625	T	C	0.287	0.023	0.003	2.25e-11	58.7778
rs11688816	2	63053048	G	A	0.525	0.017	0.003	1.89e-08	32.1111
rs2121279	2	143043285	T	C	0.152	0.025	0.004	2.31e-08	39.0625
rs1528435	2	181550962	T	C	0.631	0.018	0.003	1.2e-08	36
rs7599312	2	213413231	G	A	0.724	0.022	0.003	1.17e-10	53.7778
rs6804842	3	25106437	G	A	0.575	0.019	0.003	2.48e-09	40.1111
rs2365389	3	61236462	C	T	0.582	0.02	0.003	1.63e-10	44.4444
rs3849570	3	81792112	A	C	0.359	0.019	0.003	2.6e-08	40.1111
rs13078960	3	85807590	G	T	0.196	0.03	0.004	1.74e-14	56.25
rs16851483	3	141275436	T	G	0.066	0.048	0.008	3.55e-10	36
rs1516725	3	185824004	C	T	0.872	0.045	0.005	1.89e-22	81
rs10938397	4	45182527	G	A	0.434	0.04	0.003	3.21e-38	177.778
rs17001654	4	77129568	G	C	0.153	0.031	0.005	7.76e-09	38.44
rs13107325	4	103188709	T	C	0.072	0.048	0.007	1.83e-12	47.0204
rs11727676	4	145659064	T	C	0.91	0.036	0.006	2.55e-08	36
rs2112347	5	75015242	T	G	0.629	0.026	0.003	6.19e-17	75.1111
rs205262	6	34563164	G	A	0.273	0.022	0.004	1.75e-10	30.25
rs2033529	6	40348653	G	A	0.293	0.019	0.003	1.39e-08	40.1111
rs2207139	6	50845490	G	A	0.177	0.045	0.004	4.13e-29	126.562
rs9400239	6	108977663	C	T	0.688	0.019	0.003	1.61e-08	40.1111
rs13191362	6	163033350	A	G	0.879	0.028	0.005	7.34e-09	31.36
rs1167827	7	75163169	G	A	0.553	0.02	0.003	6.33e-10	44.4444
rs2245368	7	76608143	C	T	0.18	0.032	0.006	3.19e-08	28.4444
rs17405819	8	76806584	T	C	0.7	0.022	0.003	2.07e-11	53.7778
rs2033732	8	85079709	C	T	0.747	0.019	0.004	4.89e-08	22.5625
rs4740619	9	15634326	T	C	0.542	0.018	0.003	4.56e-09	36
rs10968576	9	28414339	G	A	0.32	0.025	0.003	6.61e-14	69.4444
rs6477694	9	111932342	C	T	0.365	0.017	0.003	2.67e-08	32.1111
rs1928295	9	120378483	T	C	0.548	0.019	0.003	7.91e-10	40.1111
rs10733682	9	129460914	A	G	0.478	0.017	0.003	1.83e-08	32.1111
rs7899106	10	87410904	G	A	0.052	0.04	0.007	2.96e-08	32.6531
rs17094222	10	102395440	C	T	0.211	0.025	0.004	5.94e-11	39.0625
rs11191560	10	104869038	C	T	0.089	0.031	0.005	8.45e-09	38.44
rs7903146	10	114758349	C	T	0.713	0.023	0.003	1.11e-11	58.7778
rs4256980	11	8673939	G	C	0.646	0.021	0.003	2.9e-11	49
rs11030104	11	27684517	A	G	0.792	0.041	0.004	5.56e-28	105.062
rs2176598	11	43864278	T	C	0.251	0.02	0.004	2.97e-08	25
rs3817334	11	47650993	T	C	0.407	0.026	0.003	5.15e-17	75.1111
rs12286929	11	115022404	G	A	0.523	0.022	0.003	1.31e-12	53.7778
rs7138803	12	50247468	A	G	0.384	0.032	0.003	8.15e-24	113.778
rs11057405	12	122781897	G	A	0.901	0.031	0.006	2.02e-08	26.6944
rs12016871	13	28017782	T	C	0.203	0.03	0.005	2.29e-10	36
rs12429545	13	54102206	A	G	0.133	0.033	0.005	1.09e-12	43.56
rs10132280	14	25928179	C	A	0.682	0.023	0.003	1.14e-11	58.7778
rs12885454	14	29736838	C	A	0.642	0.021	0.003	1.94e-10	49
rs11847697	14	30515112	T	C	0.042	0.049	0.008	3.99e-09	37.5156
rs7141420	14	79899454	T	C	0.527	0.024	0.003	1.23e-14	64
rs3736485	15	51748610	A	G	0.454	0.018	0.003	7.41e-09	36
rs16951275	15	68077168	T	C	0.784	0.031	0.004	1.91e-17	60.0625
rs758747	16	3627358	T	C	0.265	0.023	0.004	7.47e-10	33.0625
rs12446632	16	19935389	G	A	0.865	0.04	0.005	1.48e-18	64
rs2650492	16	28333411	A	G	0.303	0.021	0.004	1.92e-09	27.5625
rs3888190	16	28889486	A	C	0.403	0.031	0.003	3.14e-23	106.778
rs9925964	16	31129895	A	G	0.62	0.019	0.003	8.11e-10	40.1111
rs1558902	16	53803574	A	T	0.415	0.082	0.003	7.51e-153	747.111
rs1000940	17	5283252	G	A	0.32	0.019	0.003	1.28e-08	40.1111
rs12940622	17	78615571	G	A	0.575	0.018	0.003	2.49e-09	36
rs1808579	18	21104888	C	T	0.534	0.017	0.003	4.17e-08	32.1111
rs7243357	18	56883319	T	G	0.812	0.022	0.004	3.86e-08	30.25
rs6567160	18	57829135	C	T	0.236	0.056	0.004	3.93e-53	196
rs17724992	19	18454825	A	G	0.746	0.019	0.004	3.42e-08	22.5625
rs29941	19	34309532	G	A	0.669	0.018	0.003	2.41e-08	36
rs2075650	19	45395619	A	G	0.848	0.026	0.005	1.25e-08	27.04
rs2287019	19	46202172	C	T	0.804	0.036	0.004	4.59e-18	81
rs3810291	19	47569003	A	G	0.666	0.028	0.004	4.81e-15	49

## Sheet: Table S4
Supplementary Table S4: Single nucleotide polymorphisms (SNPs) used to construct the instruments for Mendelian randomization analysis BMI (Yengo et al.) – ankle and foot injury (N=598)
					Exposure:BMI (Yengo et al.)			Outcome: Ankle foot injury
SNP	Chromosome	Position	Effect allele	Other allele	Beta	Standard error	P value	Beta	Standard error	P value
rs1000096	4	38692835	T	C	-0.0144	0.0018	1.24419e-15	-0.0161	0.0196	0.4133
rs1000940	17	5283252	A	G	-0.0154	0.0018	1.17302e-17	0.0114	0.0195	0.5596
rs1003081	11	118913993	T	C	0.0121	0.0016	3.95395e-14	-0.0026	0.0201	0.8981
rs1006353	13	28047269	A	G	0.0126	0.0019	3.32115e-11	0.0299	0.0209	0.1522
rs10083803	16	6701400	T	C	-0.0127	0.0019	2.32173e-11	0.0216	0.0223	0.3339
rs10110727	8	14324437	A	G	0.0135	0.002	1.47845e-11	-0.0234	0.0222	0.2925
rs10118701	9	103061366	A	G	-0.0163	0.0018	1.35874e-19	0.0102	0.0196	0.6029
rs10132280	14	25928179	A	C	-0.0223	0.0018	3.00174e-35	-0.0265	0.0201	0.1886
rs10146527	14	79499850	T	C	0.0137	0.0017	7.70322e-16	-0.0531	0.0226	0.0186402
rs10182181	2	25150296	A	G	-0.0325	0.0016	9.96983e-92	-0.0121	0.0194	0.5346
rs1020548	6	56810539	A	G	-0.0132	0.0023	9.51639e-09	0.0005	0.0245	0.9838
rs10211055	2	229016917	T	C	-0.0157	0.0018	2.72794e-18	-0.0053	0.0207	0.7983
rs10269783	7	49616203	A	G	0.0133	0.0017	5.13625e-15	0.0167	0.0192	0.386
rs1035010	7	69598328	T	C	0.0139	0.002	3.65286e-12	-0.0042	0.0215	0.8437
rs1037587	11	11796727	T	C	0.0106	0.0017	4.5093e-10	-0.0066	0.0192	0.7305
rs1038088	17	28074563	T	G	-0.0117	0.0016	2.62217e-13	0.0208	0.0191	0.2769
rs10408013	19	33963766	T	C	0.0111	0.0018	6.97446e-10	-0.0084	0.0244	0.7307
rs10438964	18	42950629	T	C	-0.0127	0.0019	2.32173e-11	0.0161	0.0223	0.469
rs1045411	13	31033232	T	C	-0.0148	0.0019	6.72889e-15	-0.0076	0.0202	0.709099
rs10460960	3	42308735	A	G	0.0197	0.0025	3.27381e-15	-0.0017	0.0315	0.9575
rs1048932	11	115044850	A	C	-0.016	0.0017	4.87876e-21	-0.0208	0.0194	0.2823
rs10499276	6	154309808	T	C	0.0172	0.0025	5.98526e-12	0.0264	0.0254	0.2988
rs10511093	3	83763541	T	C	-0.0228	0.0034	2.00193e-11	0.0104	0.044	0.8124
rs10733051	1	167280354	A	G	0.0097	0.0016	1.34022e-09	0.0202	0.0193	0.2956
rs10744146	12	17212881	A	G	-0.0122	0.0017	7.1534e-13	0.0013	0.0192	0.9442
rs10745785	12	97586257	T	C	-0.0111	0.0018	6.97446e-10	0.0096	0.0196	0.6246
rs10754210	1	197012111	A	G	-0.0123	0.0018	8.29639e-12	0.0156	0.0206	0.4492
rs1075901	17	15943910	T	C	-0.0121	0.0016	3.95395e-14	-0.0028	0.0195	0.8872
rs10772055	12	33379440	C	G	-0.0172	0.0024	7.68458e-13	-0.0128	0.0277	0.643501
rs10773049	12	124506631	T	C	-0.0116	0.0017	8.88305e-12	0.0082	0.0194	0.671399
rs10779751	1	11284336	A	G	0.0139	0.0018	1.14319e-14	-0.0182	0.022	0.4069
rs10797115	9	92191256	T	C	0.0124	0.0017	3.00623e-13	0.0108	0.0192	0.5734
rs10818810	9	126096522	A	G	0.0126	0.0017	1.2463e-13	-0.026	0.0198	0.1886
rs10818938	9	127049237	A	G	0.0114	0.0017	2.00193e-11	0.0182	0.0193	0.3462
rs10830452	11	89966202	A	G	-0.0111	0.0018	6.97446e-10	-0.0055	0.0204	0.7865
rs10838122	11	43551416	T	C	-0.0105	0.0017	6.55504e-10	0.0015	0.0193	0.9381
rs10840606	11	2234690	A	G	-0.0164	0.0024	8.29639e-12	0.0089	0.0243	0.7153
rs10842240	12	24060075	C	G	0.0218	0.0027	6.79906e-16	0.0205	0.0266	0.4418
rs10867256	9	81367391	T	C	-0.0118	0.0017	3.88848e-12	-0.0306	0.0196	0.1192
rs10876418	12	39428802	T	C	-0.0123	0.0019	9.56417e-11	0.0565	0.0245	0.0212598
rs10878946	12	69642315	T	C	-0.0141	0.0019	1.16193e-13	-0.0327	0.02	0.102
rs10883553	10	102635475	A	C	0.0119	0.0018	3.81446e-11	0.0115	0.0194	0.5554
rs10883759	10	104412049	A	G	-0.0122	0.0018	1.22038e-11	-0.0067	0.0227	0.7692
rs10886017	10	118672531	A	C	0.0152	0.0019	1.24419e-15	-0.0081	0.0223	0.716101
rs10915840	1	225668524	A	G	-0.0118	0.0019	5.28074e-10	-0.0357	0.0227	0.1157
rs10920678	1	190239907	A	G	0.0155	0.0016	3.40768e-22	-0.029	0.0192	0.1313
rs10923724	1	119546842	T	C	-0.0118	0.0016	1.64345e-13	0.0025	0.0205	0.9027
rs10929925	2	6155557	A	C	-0.0143	0.0016	3.98074e-19	0.029	0.0191	0.1292
rs10930641	2	175000711	A	G	-0.0137	0.0017	7.70322e-16	0.0187	0.0194	0.336
rs10935143	3	134665159	A	G	-0.0109	0.0017	1.43845e-10	0.0292	0.0198	0.1412
rs10938397	4	45182527	A	G	-0.0324	0.0016	3.5524e-91	-0.0201	0.0192	0.2933
rs10953620	7	109173373	A	C	-0.0101	0.0017	2.82984e-09	-0.0334	0.0193	0.0837298
rs10962549	9	16719445	T	C	0.0198	0.0023	7.38966e-18	0.0507	0.027	0.0607701
rs10971712	9	33820938	T	C	-0.0197	0.0027	2.95797e-13	0.0154	0.0247	0.533499
rs10989568	9	104396304	A	G	0.0107	0.0017	3.09153e-10	-0.0149	0.0192	0.4384
rs11066301	12	112871372	A	G	0.0114	0.0016	1.04081e-12	-0.0271	0.0196	0.165
rs1106908	17	34942595	A	G	-0.0158	0.0016	5.3433e-23	-0.0527	0.0196	0.00709496
rs11074446	16	20255123	T	C	0.0225	0.0024	6.91758e-21	-0.0062	0.024	0.7974
rs11075489	16	62803841	T	C	-0.0111	0.0017	6.60285e-11	-0.0324	0.0193	0.0922699
rs11079849	17	47090785	T	C	-0.0188	0.0019	4.38763e-23	0.0178	0.0209	0.3956
rs11115176	12	82465797	T	C	0.0121	0.0019	1.90984e-10	0.0416	0.0229	0.0699697
rs11118308	1	219633869	A	G	0.0101	0.0016	2.74563e-10	0.048	0.0193	0.01277
rs11128760	3	15873407	A	G	0.011	0.0017	9.76221e-11	0.0239	0.0197	0.2244
rs11150911	18	73498528	A	C	0.0133	0.0018	1.48061e-13	0.0266	0.0208	0.2022
rs11208662	1	65987164	C	G	0.0209	0.0031	1.5629e-11	-0.0322	0.0344	0.3491
rs11251352	10	2585792	A	G	-0.0109	0.0018	1.39934e-09	0.0114	0.0192	0.5516
rs11496125	7	103417557	T	C	0.0169	0.0017	2.75553e-23	-0.0148	0.0193	0.442
rs11577179	1	155983710	A	G	-0.0108	0.0017	2.11237e-10	-0.0417	0.0198	0.03491
rs11583122	1	38053458	T	C	0.0182	0.003	1.30592e-09	0.0204	0.0333	0.5387
rs11600990	11	64082807	T	C	-0.0178	0.0023	1.00099e-14	-0.0289	0.0263	0.2718
rs11611246	12	939480	T	G	0.024	0.002	3.55296e-33	0.0093	0.0233	0.6904
rs11611496	12	108413828	A	G	-0.0169	0.002	2.91303e-17	-0.0169	0.0231	0.4635
rs11629783	15	66757012	C	G	0.0146	0.002	2.87768e-13	-0.034	0.0222	0.1249
rs11635675	15	63793238	T	G	0.0124	0.0018	5.62298e-12	0.0187	0.0197	0.3402
rs11642001	16	71899586	A	G	-0.0137	0.0021	6.85437e-11	-0.0174	0.0221	0.4328
rs11659764	18	53335512	A	T	-0.0253	0.0039	8.74581e-11	-0.0532	0.0636	0.4029
rs11668301	19	31016196	A	G	0.021	0.0024	2.13353e-18	0.051	0.0285	0.0729004
rs11672660	19	46180184	T	C	-0.034	0.0021	5.88712e-59	0.0157	0.0219	0.4721
rs11736228	4	147376805	A	T	0.0139	0.002	3.65286e-12	0.0306	0.0226	0.1762
rs11753081	6	20705590	T	G	0.0138	0.0021	4.98348e-11	-0.0102	0.0254	0.6878
rs11773362	7	147668180	T	C	-0.0111	0.0018	6.97446e-10	0.0267	0.0198	0.1766
rs1178060	6	50914343	A	G	0.0193	0.0023	4.80778e-17	-0.0233	0.0347	0.501601
rs11781222	8	23389571	T	C	0.0158	0.0024	4.60016e-11	-0.0857	0.0333	0.01012
rs11781699	8	118863061	T	C	-0.0132	0.0021	3.2635e-10	-0.0196	0.0213	0.3566
rs11783247	8	10788875	T	C	-0.0169	0.0016	4.44659e-26	-0.0053	0.0308	0.8646
rs11790280	9	14651283	T	C	-0.0103	0.0018	1.0514e-08	0.045	0.0197	0.0221799
rs11792069	9	140646121	A	G	0.0145	0.0024	1.5253e-09	-0.0123	0.0248	0.619801
rs11855853	15	78012618	T	C	-0.0145	0.002	4.16772e-13	0.0157	0.0234	0.5006
rs11866815	16	387867	T	C	-0.0156	0.0019	2.20221e-16	-0.0009	0.0238	0.9686
rs11889536	2	220163543	A	G	0.0189	0.0024	3.40743e-15	0.0079	0.0427	0.8529
rs11915371	3	70539559	A	C	-0.0149	0.0021	1.29129e-12	-0.0182	0.0242	0.4519
rs11945861	4	65700865	A	G	-0.0148	0.002	1.36184e-13	-0.0074	0.0228	0.745399
rs11971041	7	26698848	A	G	-0.021	0.0031	1.25102e-11	0.0392	0.0432	0.3633
rs12035149	1	107885018	C	G	-0.0146	0.0021	3.59172e-12	0.0153	0.0241	0.5268
rs12035349	1	77557339	A	G	-0.0188	0.0026	4.80266e-13	-0.0172	0.0265	0.517201
rs12041258	1	195047936	T	C	0.0146	0.002	2.87768e-13	-0.0295	0.0225	0.1896
rs12042908	1	74997762	A	G	0.0184	0.0016	1.31915e-30	0.0132	0.0191	0.4893
rs12042959	1	243533273	A	G	0.0144	0.0024	1.97318e-09	-0.0304	0.0262	0.2455
rs12044597	1	1708801	A	G	-0.0143	0.0016	3.98074e-19	-0.0183	0.0192	0.3389
rs12098284	10	76047464	T	C	0.0178	0.0026	7.58619e-12	-0.0292	0.0367	0.4263
rs12101393	15	92570921	C	G	0.0127	0.0021	1.47002e-09	-0.0182	0.022	0.4096
rs12147845	14	101144596	T	C	0.0199	0.0027	1.70155e-13	-0.0109	0.0276	0.692599
rs1218822	13	28011963	A	G	0.0168	0.0017	4.96531e-23	0.0264	0.0203	0.1936
rs12189178	5	50914726	T	C	0.0364	0.0046	2.51172e-15	-0.0897	0.054	0.0970801
rs1229057	7	39054538	T	C	0.017	0.0027	3.04841e-10	0.0553	0.03	0.0652604
rs12364470	11	134601012	T	G	-0.0178	0.0022	5.9221e-16	0.0693	0.023	0.00255399
rs12411886	10	104685299	A	C	0.0271	0.003	1.6652e-19	-0.0085	0.0342	0.8038
rs12420725	11	117017530	A	G	-0.0226	0.0037	1.00819e-09	0.0305	0.0362	0.3996
rs12422552	12	14413931	C	G	-0.0134	0.002	2.0842e-11	-0.0008	0.0234	0.9726
rs12429545	13	54102206	A	G	0.0316	0.0025	1.27054e-36	-0.0079	0.0277	0.774399
rs12439798	15	46584787	T	G	0.0125	0.0017	1.93892e-13	0.0112	0.0204	0.5843
rs12446632	16	19935389	A	G	-0.0352	0.0024	1.05397e-48	0.0094	0.0289	0.745799
rs12448257	16	3599655	A	G	0.0184	0.002	3.5795e-20	-0.023	0.026	0.375
rs12448738	16	56493573	A	C	-0.0168	0.0025	1.81725e-11	0.0262	0.0251	0.2956
rs12488237	3	56114861	T	C	-0.0235	0.0036	6.67526e-11	0.0229	0.053	0.6652
rs12514473	5	80818639	T	C	0.0167	0.002	6.8263e-17	0.0362	0.0253	0.1523
rs12564992	1	174478100	A	G	-0.0196	0.0026	4.75548e-14	-0.0418	0.0347	0.2275
rs12574668	11	46422686	A	C	0.0132	0.0023	9.51639e-09	0.0138	0.0288	0.6329
rs12575252	11	8694073	C	G	-0.0182	0.0017	9.55163e-27	-0.0038	0.0201	0.8494
rs12577642	11	43728534	A	T	-0.0213	0.0018	2.62506e-32	-0.0163	0.0207	0.4318
rs12587412	14	47272423	T	G	0.0146	0.0017	8.83153e-18	0.0002	0.0195	0.9934
rs12593036	15	81058652	A	G	0.0154	0.0019	5.26315e-16	0.0592	0.0214	0.00556096
rs12595158	15	62316035	T	C	-0.0394	0.0054	2.95797e-13	0.0199	0.0317	0.5303
rs12595749	15	79432359	A	G	0.0141	0.0017	1.09394e-16	0.0199	0.0194	0.3047
rs12602912	17	65870073	T	C	0.0176	0.0021	5.25011e-17	-0.0067	0.0225	0.765799
rs12609744	19	12994140	T	C	-0.0126	0.0019	3.32115e-11	-0.0013	0.0199	0.9478
rs12655756	5	88858208	A	T	0.0138	0.0018	1.76524e-14	0.0036	0.0211	0.8658
rs12675063	8	132879047	A	T	-0.0156	0.0026	1.97318e-09	0.0513	0.0382	0.1789
rs12680842	8	95582606	A	G	0.0133	0.0018	1.48061e-13	0.0052	0.0195	0.7904
rs12694021	2	206084372	A	C	0.0106	0.0017	4.5093e-10	-0.0215	0.0192	0.2632
rs12705987	7	114349212	A	T	0.0135	0.0017	2.00272e-15	0.0132	0.0194	0.4964
rs12731372	1	118852975	T	C	0.0116	0.0019	1.02631e-09	-0.0373	0.0225	0.0979806
rs12776880	10	19776828	A	T	0.0128	0.0019	1.61866e-11	-0.0027	0.0198	0.8917
rs1285245	17	77796889	C	G	-0.0121	0.0018	1.78974e-11	-0.0225	0.0197	0.2541
rs12885454	14	29736838	A	C	-0.0185	0.0017	1.39904e-27	0.023	0.02	0.2509
rs12888545	14	88308044	A	G	-0.0136	0.002	1.04619e-11	0.0086	0.0226	0.704901
rs12922346	16	82438337	C	G	0.0136	0.002	1.04619e-11	-0.0053	0.0238	0.8252
rs12939549	17	78611724	A	G	0.018	0.0016	2.31592e-29	-0.0186	0.02	0.3527
rs1296328	4	137083193	A	C	0.0179	0.0018	2.66658e-23	-0.0127	0.0192	0.509
rs12964689	18	21116998	A	G	0.0203	0.0017	7.21947e-33	0.0238	0.0192	0.215
rs13021737	2	632348	A	G	-0.0574	0.0021	1.70432e-164	-0.0283	0.026	0.2765
rs13107325	4	103188709	T	C	0.047	0.0032	7.75215e-49	0.032	0.0801	0.6897
rs13110266	4	162129844	A	G	-0.0117	0.0017	5.88719e-12	-0.0176	0.0195	0.3654
rs13174863	5	139080745	A	G	-0.0192	0.0023	6.95309e-17	0.0494	0.027	0.0670502
rs13191362	6	163033350	A	G	0.0236	0.0025	3.72779e-21	-0.0739	0.04	0.0648694
rs13201877	6	137675541	A	G	-0.0152	0.0024	2.3992e-10	0.0144	0.0259	0.5775
rs1320903	3	131758077	A	G	0.0216	0.0018	3.55296e-33	-0.003	0.021	0.8859
rs13209872	6	97753223	C	G	-0.0152	0.0018	3.05495e-17	0.0272	0.0197	0.1666
rs13227433	7	74094721	T	G	-0.0156	0.002	6.19072e-15	0.0041	0.0231	0.8584
rs13227658	7	113353254	T	C	-0.0157	0.0017	2.57577e-20	0.0078	0.0192	0.6851
rs1323068	4	20263058	A	G	-0.0114	0.0018	2.3992e-10	0.0212	0.0194	0.2753
rs13240600	7	99107727	A	G	0.0204	0.0024	1.89591e-17	-0.0076	0.023	0.7422
rs13247665	7	93232057	T	C	-0.0139	0.0018	1.14319e-14	-0.0245	0.0217	0.2587
rs13263601	8	14095900	A	C	-0.0154	0.0018	1.17302e-17	-0.0078	0.0216	0.7191
rs13290794	9	37183628	A	G	-0.0141	0.0018	4.75103e-15	-0.0278	0.0212	0.1896
rs13292976	9	129467340	T	C	0.0131	0.0017	1.29942e-14	0.0442	0.0194	0.02261
rs13321566	3	107342662	A	G	-0.0135	0.0023	4.36939e-09	-0.0366	0.0297	0.2172
rs13329567	15	68104367	T	C	-0.0293	0.002	1.34716e-48	-0.0137	0.026	0.5988
rs1333423	13	59425111	A	T	0.0168	0.002	4.46479e-17	-0.0083	0.0224	0.7123
rs13417156	2	62848319	T	C	-0.0144	0.0017	2.44157e-17	0.0096	0.0194	0.6203
rs13432055	2	56603985	T	C	-0.0117	0.0018	8.032e-11	0.0063	0.0226	0.780899
rs1345148	4	30843533	T	C	-0.0111	0.0017	6.60285e-11	0.0055	0.0197	0.780601
rs1358808	6	51825285	C	G	-0.0142	0.0018	3.04889e-15	0.052	0.0196	0.00805304
rs1362910	8	30856464	A	G	0.0121	0.0017	1.09785e-12	0.0086	0.0199	0.6643
rs1365466	18	36182440	T	C	-0.0137	0.0019	5.5736e-13	0.0008	0.0241	0.9738
rs1371108	2	81816251	A	C	0.0119	0.0018	3.81446e-11	0.0547	0.0209	0.00903005
rs1394	8	9511654	A	G	-0.0154	0.0017	1.31865e-19	0.0124	0.0261	0.6362
rs1405348	8	77228222	A	G	-0.0204	0.0017	3.55296e-33	0.0169	0.0192	0.378
rs1412235	9	28410996	C	G	0.0246	0.0017	1.85876e-47	0.0005	0.0198	0.9786
rs1431659	8	73439070	A	G	0.0196	0.0019	5.97879e-25	-0.0026	0.0223	0.9061
rs1436343	3	104606130	A	G	-0.0141	0.0017	1.09394e-16	0.0105	0.0199	0.597601
rs1437929	2	211983316	A	G	0.0135	0.0019	1.20093e-12	-0.012	0.0216	0.579201
rs1451533	2	105466005	A	G	0.0167	0.0019	1.50262e-18	-0.0022	0.0203	0.9135
rs1452075	3	62481063	T	C	0.0141	0.0018	4.75103e-15	0	0.0212	0.9997
rs1455137	4	145986668	A	C	-0.0106	0.0017	4.5093e-10	0.0018	0.0194	0.9259
rs1477887	4	18514827	A	G	-0.0138	0.0017	4.75309e-16	0.016	0.0195	0.4118
rs1492767	4	55221467	T	C	0.0094	0.0016	4.22843e-09	0.0213	0.0194	0.2717
rs1512065	20	53453326	A	G	0.0138	0.0021	4.98348e-11	0.0593	0.0244	0.01501
rs1522569	4	171632637	T	G	0.0164	0.0022	9.01782e-14	-0.0202	0.034	0.551899
rs1544459	7	77417584	T	C	-0.0103	0.0016	1.21457e-10	-0.0127	0.0196	0.517399
rs1549293	16	31141993	T	C	-0.0204	0.0017	3.55296e-33	-0.0325	0.0197	0.0997195
rs1552717	11	29158495	A	T	0.0149	0.0025	2.52238e-09	-0.0165	0.026	0.5276
rs156151	6	104799007	C	G	-0.0165	0.0021	3.92995e-15	-0.0131	0.023	0.5693
rs159032	5	94206202	T	C	0.0129	0.002	1.1185e-10	-0.0007	0.0244	0.9761
rs1608445	18	947954	A	G	-0.0104	0.0018	7.56937e-09	0.0165	0.0193	0.393
rs1625427	11	131957293	T	C	0.013	0.0018	5.11448e-13	0.0154	0.0217	0.4771
rs1658820	8	4288577	T	G	0.0141	0.0021	1.8899e-11	0.0008	0.0216	0.9689
rs1668633	13	78371890	T	C	0.01	0.0017	4.04475e-09	-0.0199	0.0193	0.304
rs16851483	3	141275436	T	G	0.0369	0.0035	5.4808e-26	0.012	0.0445	0.786799
rs16906845	8	138215228	A	G	-0.0225	0.0038	3.19887e-09	0.0262	0.0347	0.4504
rs16907751	8	81375457	T	C	-0.0209	0.003	3.24538e-12	0.0727	0.0297	0.0144099
rs16932761	8	67202787	A	G	-0.014	0.002	2.55963e-12	0.0137	0.0207	0.5093
rs16966801	17	39573713	A	G	-0.0156	0.0022	1.33234e-12	0.0479	0.0305	0.1161
rs1700137	8	89461609	T	C	-0.0121	0.0019	1.90984e-10	-0.0373	0.0208	0.07305
rs17014375	1	209543560	T	G	-0.0172	0.0025	5.98526e-12	-0.0016	0.0312	0.9591
rs17035438	2	46878616	A	G	0.0199	0.003	3.2819e-11	0.0045	0.0391	0.9076
rs17056301	5	158271680	T	C	-0.0118	0.002	3.63502e-09	0.0047	0.023	0.8369
rs17094222	10	102395440	T	C	-0.0181	0.002	1.42968e-19	0.0352	0.0226	0.1187
rs17105272	14	77529783	T	C	0.011	0.0019	7.06073e-09	0.0232	0.0204	0.2547
rs17203016	2	208255518	A	G	-0.015	0.002	6.38178e-14	0.0108	0.0238	0.6497
rs17207196	7	75101065	T	C	-0.0221	0.0018	1.19228e-34	0.0218	0.0192	0.2553
rs1730859	1	107617707	A	G	-0.0118	0.0017	3.88848e-12	-0.0386	0.021	0.0662705
rs17327461	2	35512183	T	C	0.0125	0.0016	5.60646e-15	-0.0248	0.0196	0.2057
rs17391694	1	78623626	T	C	0.0317	0.0025	7.63319e-37	0.0572	0.0283	0.0432195
rs17446091	8	27167942	T	C	-0.0123	0.002	7.74829e-10	-0.0141	0.0272	0.6048
rs17522122	14	33302882	T	G	0.0159	0.0017	8.52437e-21	0.0229	0.0194	0.2386
rs17531363	1	107977075	A	C	0.0133	0.0019	2.55963e-12	-0.0207	0.0194	0.2872
rs17538472	4	163038241	T	C	0.0129	0.0022	4.52839e-09	0.0174	0.021	0.4055
rs17551974	2	142293146	A	C	-0.0141	0.0022	1.4639e-10	-0.004	0.0233	0.8638
rs17608150	12	110046698	T	C	0.0196	0.0031	2.57231e-10	-0.0221	0.0332	0.5057
rs17636031	10	126684074	T	C	-0.016	0.0019	3.73117e-17	0.0479	0.0265	0.0709905
rs17681451	3	114399296	A	G	-0.0197	0.0031	2.08645e-10	0.0588	0.0402	0.1441
rs17681708	17	9792872	T	C	-0.0106	0.0018	3.88801e-09	-0.0117	0.0205	0.5673
rs17724992	19	18454825	A	G	0.0183	0.0019	5.88186e-22	0.001	0.023	0.9652
rs17757975	6	38214150	T	C	0.0143	0.0024	2.54823e-09	0.0087	0.0307	0.7782
rs17806379	20	51107290	T	C	-0.0258	0.0022	9.23876e-32	-0.0476	0.0263	0.0707001
rs17820822	9	11832155	T	G	0.0143	0.0018	1.95063e-15	0.0294	0.021	0.1623
rs1782507	11	30243868	T	G	-0.0135	0.0018	6.38178e-14	-0.0058	0.0203	0.776499
rs1787267	18	76742544	C	G	-0.0237	0.0036	4.60016e-11	-0.0061	0.0393	0.8766
rs1789165	11	69481969	A	G	0.0138	0.0017	4.75309e-16	0.0063	0.0219	0.7722
rs1814170	7	138794149	A	T	0.0203	0.0029	2.55963e-12	-0.0169	0.0253	0.5031
rs1819844	12	68205604	A	G	0.0143	0.0021	9.79223e-12	0.0261	0.0216	0.2266
rs1852006	7	77829768	A	G	-0.0156	0.0018	4.44955e-18	0.0072	0.0199	0.717
rs1853639	6	87606842	A	G	-0.0111	0.0018	6.97446e-10	-0.0052	0.0203	0.7979
rs1862451	16	24803620	A	G	0.0137	0.0019	5.5736e-13	0.0183	0.0229	0.424
rs1865341	9	8845911	T	C	0.0128	0.002	1.55377e-10	0.0224	0.021	0.2848
rs1866510	4	44514468	T	C	-0.0105	0.0018	5.43309e-09	0.0151	0.0201	0.452701
rs1884389	20	1410582	T	C	-0.0103	0.0017	1.37121e-09	-0.025	0.0193	0.1952
rs1884897	20	6612832	A	G	-0.0194	0.0017	3.65243e-30	0.0275	0.0205	0.1787
rs1899689	7	121964349	T	C	0.0117	0.0016	2.62217e-13	-0.0188	0.0196	0.3364
rs1899951	3	12394840	T	C	0.017	0.0024	1.40728e-12	0.0364	0.0254	0.1521
rs1909586	3	124687767	T	G	-0.0106	0.0018	3.88801e-09	0.0163	0.0196	0.4063
rs1927790	13	96922191	T	C	-0.0148	0.0016	2.24493e-20	-0.0251	0.0192	0.1907
rs1928295	9	120378483	T	C	0.0141	0.0016	1.22385e-18	0.0127	0.0191	0.5057
rs1937684	10	53680085	A	T	0.0112	0.0018	4.90162e-10	0.0161	0.0203	0.4278
rs1941697	18	31251276	A	G	0.0123	0.0017	4.64521e-13	0.0138	0.0192	0.4707
rs1951455	14	91512339	T	C	-0.0145	0.0019	2.31896e-14	-0.0156	0.0221	0.48
rs1956151	14	40101060	A	G	-0.013	0.0022	3.44001e-09	-0.0217	0.0245	0.376
rs1973993	1	96943994	T	C	-0.0208	0.0017	2.01374e-34	-0.0144	0.0196	0.4628
rs1982441	8	28021769	T	G	0.0175	0.0026	1.68768e-11	0.029	0.0247	0.2401
rs2000746	18	57677294	A	G	0.0181	0.002	1.42968e-19	0.0156	0.0219	0.4769
rs2010281	14	103862322	A	G	-0.0161	0.0017	2.78272e-21	-0.0023	0.0209	0.9132
rs2012927	18	63297672	A	G	0.0129	0.0017	3.24292e-14	-0.0324	0.0194	0.0943909
rs2030342	1	97388226	T	C	0.0143	0.0017	4.03887e-17	-0.0172	0.0193	0.3738
rs2075650	19	45395619	A	G	0.0244	0.0023	2.71513e-26	0.0207	0.0253	0.4125
rs208015	17	46252346	T	C	0.0356	0.0034	1.17908e-25	-0.0301	0.0305	0.3224
rs2080454	16	49062590	A	C	-0.0129	0.0017	3.24292e-14	0.0008	0.0192	0.967
rs2100814	8	28118130	A	G	0.0113	0.0017	2.99008e-11	-0.0496	0.0195	0.0110499
rs2122042	3	85866335	T	G	0.0235	0.002	7.06188e-32	-0.0429	0.0252	0.0883507
rs2124499	3	123093541	C	G	-0.0123	0.0017	4.64521e-13	0.0124	0.02	0.5349
rs2143253	20	41987392	A	G	-0.0188	0.0026	4.80266e-13	-0.0101	0.032	0.7514
rs2154297	1	80791708	T	C	-0.0115	0.0019	1.42499e-09	-0.0152	0.024	0.5252
rs215632	7	32368524	A	G	0.0152	0.0018	3.05495e-17	0.005	0.0213	0.8146
rs2170382	8	74689288	T	C	0.0172	0.0027	1.88572e-10	0.0349	0.0303	0.2503
rs217671	14	62360464	A	G	-0.0144	0.0019	3.4837e-14	-0.0241	0.0234	0.3023
rs2185027	6	153381622	A	C	-0.0135	0.0018	6.38178e-14	-0.026	0.0203	0.2008
rs2190788	5	144484261	T	G	0.0141	0.0019	1.16193e-13	0.0071	0.0207	0.7323
rs2192158	4	55505360	A	G	0.0129	0.0017	3.24292e-14	-0.002	0.0192	0.9156
rs2228213	6	12124855	A	G	-0.0139	0.0017	2.92279e-16	0.016	0.0201	0.4273
rs223051	11	32131303	T	C	0.0112	0.0018	4.90162e-10	0.0091	0.0211	0.664899
rs2230590	3	49936102	T	C	-0.0239	0.0017	6.80074e-45	-0.0837	0.0195	1.80901e-05
rs2275426	1	46487552	A	G	0.0104	0.0016	8.032e-11	0.0027	0.0194	0.8909
rs2282231	1	39569571	T	C	0.0165	0.0021	3.92995e-15	0.0182	0.0245	0.4571
rs2283093	7	126721231	T	C	0.0127	0.0021	1.47002e-09	-0.0467	0.0245	0.0566396
rs2293605	3	184044433	T	C	-0.0167	0.0027	6.20296e-10	0.0076	0.026	0.7706
rs2304130	19	19789528	A	G	0.0176	0.003	4.44643e-09	0.0823	0.0408	0.0434
rs2304607	5	87988733	A	G	-0.032	0.0025	1.63951e-37	-0.021	0.0293	0.4743
rs2307022	16	68381978	A	G	0.0135	0.0017	2.00272e-15	0.0271	0.0205	0.1858
rs2307111	5	75003678	T	C	0.0265	0.0016	1.30075e-61	-0.0014	0.0194	0.9434
rs2356865	1	50836334	T	C	-0.0114	0.0019	1.97318e-09	0.0276	0.0248	0.2663
rs2357760	6	120213880	A	G	0.0145	0.0017	1.47094e-17	0.0323	0.0203	0.1107
rs2365389	3	61236462	T	C	-0.0174	0.0017	1.37776e-24	0.0148	0.0194	0.4448
rs2367112	5	64168193	T	G	0.0119	0.0016	1.02609e-13	-0.0333	0.0192	0.08362
rs2425241	20	35018412	T	C	-0.0197	0.0033	2.37695e-09	0.0008	0.0859	0.9921
rs2425857	20	44914134	A	G	0.0116	0.0017	8.88305e-12	0.0065	0.0201	0.747901
rs2429150	12	2152655	A	C	-0.0111	0.0018	6.97446e-10	-0.0049	0.0193	0.8002
rs2479958	13	111984244	A	G	0.0154	0.0018	1.17302e-17	-0.0303	0.0193	0.1159
rs248139	5	167352783	A	G	0.0133	0.0022	1.48989e-09	-0.0001	0.0239	0.9973
rs2481665	1	62594677	T	C	0.0161	0.0016	8.0917e-24	0.0041	0.0199	0.8385
rs2491864	1	242989393	A	G	0.0137	0.0021	6.85437e-11	0.0118	0.0241	0.6248
rs2516739	16	2097158	A	G	-0.0159	0.0021	3.69142e-14	-0.0091	0.0231	0.6931
rs2543132	8	15536311	C	G	0.0146	0.0022	3.21516e-11	0.0517	0.0263	0.0494197
rs25832	5	66175682	A	G	0.0118	0.0019	5.28074e-10	0.0116	0.021	0.5807
rs2605603	11	93221105	A	G	-0.0103	0.0016	1.21457e-10	-0.024	0.0192	0.2108
rs2611742	5	95856501	T	C	-0.0152	0.0017	3.85049e-19	0.0074	0.0193	0.702
rs2619976	17	71754545	T	C	0.0104	0.0018	7.56937e-09	-0.0258	0.0201	0.1979
rs262956	3	183486117	T	G	0.0125	0.0018	3.79953e-12	0.0281	0.0194	0.1465
rs2631681	10	93032943	T	C	-0.0113	0.0017	2.99008e-11	-0.0209	0.0207	0.3127
rs2634047	8	85696337	C	G	-0.0149	0.002	9.33402e-14	-0.0284	0.0205	0.1666
rs2680648	3	53777176	T	C	0.016	0.002	1.24419e-15	0.0163	0.0227	0.4724
rs2710323	3	52815905	T	C	-0.0141	0.0016	1.22385e-18	-0.0266	0.0192	0.1663
rs2721965	8	116662038	A	C	0.0171	0.0018	2.0989e-21	0.0052	0.0195	0.791199
rs2731222	12	90595383	A	C	0.0131	0.0019	5.39646e-12	-0.0104	0.0205	0.6126
rs2733287	12	41880909	A	C	-0.0157	0.0017	2.57577e-20	0.0091	0.0193	0.6351
rs273504	19	18215247	A	G	-0.0153	0.0018	1.89591e-17	0.0299	0.0192	0.1181
rs2768950	4	49064487	A	G	0.0116	0.0019	1.02631e-09	-0.0189	0.0223	0.3986
rs2781668	6	131897278	T	C	0.0169	0.0023	2.01456e-13	-0.0205	0.0227	0.3668
rs2814992	6	34617144	A	G	-0.0245	0.0017	4.36415e-47	-0.0105	0.0207	0.6122
rs2820311	1	201841476	A	G	-0.0235	0.0018	5.90775e-39	-0.0285	0.021	0.1736
rs28350	3	42418446	A	G	0.0177	0.0022	8.59259e-16	0.0032	0.0246	0.897
rs2836961	21	40627020	A	C	-0.0102	0.0017	1.97318e-09	0.0206	0.0192	0.2823
rs2838006	21	42653567	T	C	-0.0126	0.0018	2.55963e-12	0.015	0.0197	0.4474
rs284227	1	82379446	T	C	-0.0147	0.0019	1.01916e-14	-0.038	0.0204	0.06267
rs2850969	4	102183594	T	C	-0.0165	0.0024	6.19899e-12	-0.016	0.026	0.539299
rs2866816	19	30683879	T	C	0.0129	0.002	1.1185e-10	-0.0087	0.0223	0.696599
rs2875762	6	124925032	C	G	0.0139	0.002	3.65286e-12	-0.0078	0.0304	0.7972
rs2890652	2	142959931	T	C	-0.017	0.0023	1.45395e-13	-0.0078	0.0223	0.7286
rs29938	19	34311481	T	C	-0.015	0.0017	1.10908e-18	-0.0085	0.0196	0.6666
rs310618	20	62127121	T	C	-0.0108	0.0018	1.97318e-09	0.0032	0.0202	0.8726
rs3134438	11	122765667	A	C	0.0113	0.0019	2.72488e-09	-0.0049	0.0227	0.8294
rs326889	4	112713436	T	C	-0.0129	0.0018	7.68458e-13	-0.0228	0.0204	0.2635
rs329124	5	133865452	A	G	0.0131	0.0017	1.29942e-14	0.0095	0.0194	0.623499
rs329651	11	133767622	T	G	0.0164	0.0021	5.74045e-15	0.0209	0.033	0.527
rs331949	4	143663206	T	C	-0.011	0.0017	9.76221e-11	-0.0072	0.0208	0.7293
rs340025	15	60908307	T	C	-0.0124	0.0017	3.00623e-13	0.0129	0.0206	0.5322
rs3736485	15	51748610	A	G	0.0134	0.0016	5.52239e-17	0.0013	0.0195	0.9482
rs3739733	9	88897891	A	G	0.0132	0.0021	3.2635e-10	-0.0451	0.0229	0.0486194
rs3753549	1	243722892	T	C	-0.0203	0.0025	4.66184e-16	0.0436	0.0261	0.0954707
rs3781099	10	27318776	T	C	0.021	0.0031	1.25102e-11	-0.0095	0.0309	0.757699
rs3800229	6	108996963	T	G	0.0175	0.0018	2.42432e-22	0.0015	0.0199	0.942
rs3800649	7	137424509	A	G	0.0122	0.0019	1.35335e-10	-0.0081	0.0223	0.718199
rs3803286	14	103246470	A	G	0.0181	0.0018	8.68303e-24	0.0371	0.0203	0.0668698
rs3807566	7	50564204	T	G	-0.0127	0.0017	7.98371e-14	-0.0144	0.0197	0.465
rs3808434	8	116559435	A	G	0.011	0.0016	6.19899e-12	0.0225	0.0204	0.2708
rs3810291	19	47569003	A	G	0.0274	0.0018	2.5183e-52	0.0134	0.0198	0.4992
rs3814883	16	29994922	T	C	0.0232	0.0017	2.10192e-42	0.017	0.0194	0.3806
rs3822683	5	96080883	A	G	0.0145	0.0021	5.02877e-12	0.0262	0.0234	0.2639
rs3826705	19	42637232	T	C	-0.0157	0.0027	6.0701e-09	0.0235	0.0365	0.5194
rs3829849	9	129390800	T	C	0.0098	0.0017	8.18004e-09	0.0571	0.0198	0.00400498
rs3849570	3	81792112	A	C	0.0132	0.0017	8.18349e-15	0.0306	0.0194	0.1151
rs3850422	14	99671788	A	G	-0.0114	0.0016	1.04081e-12	-0.0041	0.0196	0.8333
rs3851083	10	33862727	A	G	-0.0102	0.0016	1.82963e-10	0.0164	0.0194	0.3974
rs3887080	12	121661966	A	G	0.0181	0.0026	3.36577e-12	0.0333	0.0325	0.3066
rs3902840	9	129419025	A	G	0.0222	0.003	1.36184e-13	0.017	0.0285	0.550301
rs3902951	14	69790778	T	G	-0.0134	0.002	2.0842e-11	-0.0008	0.0203	0.9688
rs3915844	3	9514856	A	G	0.0152	0.0025	1.20183e-09	-0.0114	0.031	0.713801
rs39654	3	173095123	A	G	-0.0145	0.0017	1.47094e-17	-0.0465	0.0196	0.0177902
rs40067	5	107439012	A	G	-0.0266	0.0023	6.18345e-31	0.0535	0.0236	0.02306
rs40245	7	21470536	A	T	0.011	0.0018	9.89398e-10	-0.0025	0.0199	0.9001
rs4077093	12	51593616	T	G	0.0128	0.0022	5.94912e-09	-0.0284	0.023	0.2168
rs4148155	4	89054667	A	G	0.0188	0.0026	4.80266e-13	-0.0414	0.0365	0.2558
rs419261	6	33554147	T	C	0.0106	0.0017	4.5093e-10	0.0441	0.0201	0.0285601
rs4273371	3	108119071	T	C	-0.0115	0.0016	6.59884e-13	-0.0082	0.0191	0.6691
rs4278019	6	53693410	A	T	0.0112	0.0019	3.75279e-09	0.0017	0.0243	0.9455
rs427943	21	46570896	A	C	-0.017	0.0017	1.52397e-23	0.0056	0.0194	0.771299
rs4284600	15	31843528	T	C	-0.0118	0.0017	3.88848e-12	-0.0048	0.0193	0.8044
rs4303732	2	100830040	T	C	0.0144	0.0017	2.44157e-17	0.021	0.0195	0.281
rs4307239	7	24354300	A	G	-0.0115	0.0017	1.3358e-11	0.0013	0.0193	0.9454
rs4366093	8	20639811	T	C	-0.0121	0.0018	1.78974e-11	-0.0119	0.0197	0.5448
rs4372296	1	98320492	A	C	-0.0133	0.002	2.93093e-11	-0.0148	0.0207	0.4749
rs4372836	2	28973883	T	C	0.0142	0.0018	3.04889e-15	0.0134	0.021	0.5236
rs450231	9	101481205	A	G	-0.0127	0.002	2.15315e-10	-0.0191	0.0204	0.3499
rs4516268	17	1846831	A	C	-0.0217	0.0021	4.97993e-25	0.0238	0.022	0.2791
rs4518345	5	27185904	A	G	-0.0117	0.0019	7.37183e-10	0.0072	0.0224	0.747901
rs453520	2	147907202	T	C	-0.015	0.0017	1.10908e-18	-0.0133	0.0193	0.4881
rs4624596	3	119571541	T	C	0.0136	0.0023	3.35843e-09	-0.0284	0.0219	0.1951
rs4639527	2	416815	A	G	-0.0172	0.0019	1.39564e-19	0.0156	0.0198	0.4311
rs4653017	1	33776728	T	C	0.0122	0.0018	1.22038e-11	-0.0017	0.0203	0.9322
rs4670626	2	37046657	T	C	-0.0113	0.0018	3.43446e-10	-0.0143	0.0198	0.4706
rs4671358	2	60164634	A	T	0.0101	0.0017	2.82984e-09	0.0119	0.0213	0.5758
rs4673553	2	211608379	T	G	-0.0142	0.0017	6.65838e-17	0.0072	0.0192	0.706801
rs4718966	7	70040558	T	C	0.0127	0.0018	1.71912e-12	0.0348	0.0196	0.0753998
rs4722398	7	3125220	T	C	0.0158	0.0025	2.61563e-10	0.0069	0.0378	0.856
rs4722672	7	27231762	T	C	-0.0151	0.0021	6.45657e-13	0.0357	0.0237	0.1323
rs4725984	7	150668514	T	C	-0.0128	0.0017	5.09694e-14	-0.0445	0.0209	0.0329503
rs4737183	8	64720693	A	G	0.0112	0.0017	4.45085e-11	-0.0296	0.0194	0.1278
rs4740383	9	133783566	A	G	0.0126	0.0018	2.55963e-12	-0.0023	0.0193	0.9043
rs4744275	9	96482633	A	G	0.0144	0.0018	1.24419e-15	-0.0035	0.0208	0.8662
rs4759073	12	54653258	A	G	-0.0116	0.0017	8.88305e-12	-0.0172	0.0194	0.3744
rs4759228	12	56508409	C	G	-0.0157	0.0019	1.41868e-16	-0.0387	0.0224	0.0839402
rs4764949	12	103658096	A	G	0.0184	0.0018	1.57684e-24	-0.0184	0.0198	0.3526
rs4766710	12	114437708	A	G	0.0229	0.0035	6.03545e-11	-0.026	0.0368	0.4799
rs4796243	17	35057883	A	G	-0.0124	0.0019	6.74071e-11	-0.0155	0.0223	0.4875
rs4814512	20	16564210	A	C	0.0133	0.0021	2.3992e-10	-0.0192	0.0265	0.4689
rs4820408	22	40604945	T	G	0.0151	0.0017	6.54608e-19	-0.0034	0.0196	0.863
rs4841659	8	11828200	T	C	0.0149	0.0017	1.87265e-18	0.0521	0.0332	0.1168
rs4858193	3	20441050	T	C	0.0129	0.0019	1.12543e-11	0.0124	0.0217	0.5675
rs4864201	4	130731284	T	C	0.0141	0.0017	1.09394e-16	0.0125	0.0198	0.5266
rs487060	6	160774459	T	C	0.011	0.0016	6.19899e-12	0.0192	0.0191	0.3162
rs4906908	15	27040082	T	G	-0.0103	0.0017	1.37121e-09	0.0251	0.0191	0.1891
rs4936175	11	132641959	T	C	-0.0122	0.0017	7.1534e-13	-0.0105	0.02	0.6008
rs4969387	17	79081724	C	G	-0.0145	0.002	4.16772e-13	0.0053	0.0202	0.791799
rs498240	6	31892592	A	G	-0.0267	0.0033	5.9221e-16	-0.0182	0.0486	0.707801
rs4985155	16	15129459	A	G	0.012	0.0017	1.67918e-12	-0.016	0.0202	0.4275
rs4986044	17	21261560	T	C	-0.0164	0.0016	1.18344e-24	-0.0265	0.0192	0.1665
rs5396	3	170744815	T	C	-0.0154	0.0018	1.17302e-17	-0.0331	0.0221	0.1341
rs543874	1	177889480	A	G	-0.0475	0.002	1.09874e-124	0.0325	0.0249	0.193
rs555267	18	40992698	T	G	0.0126	0.0017	1.2463e-13	0.0008	0.0208	0.9678
rs559267	20	54157497	A	G	-0.0115	0.0017	1.3358e-11	0.003	0.0213	0.8869
rs577525	10	99769388	T	C	-0.0166	0.0017	1.59574e-22	0.0085	0.0192	0.6586
rs580438	3	13345450	T	C	0.0114	0.0018	2.3992e-10	-0.0064	0.0207	0.758501
rs587230	11	69299771	A	G	0.0149	0.0023	9.27858e-11	-0.0082	0.0281	0.7716
rs6019482	20	47495560	T	C	-0.0178	0.0023	1.00099e-14	-0.043	0.0256	0.092651
rs6121381	20	30785593	A	T	-0.0147	0.0024	9.06836e-10	0.0072	0.0282	0.7977
rs6138482	20	25059442	T	C	0.0147	0.002	1.98207e-13	-0.0149	0.0248	0.547
rs6142096	20	32686658	A	G	0.0137	0.0017	7.70322e-16	0.0289	0.0193	0.1344
rs621042	12	18789007	A	C	-0.0107	0.0017	3.09153e-10	0.0165	0.0193	0.3905
rs6235	5	95728898	C	G	-0.0175	0.0019	3.2453e-20	-0.0458	0.0212	0.0302803
rs6265	11	27679916	T	C	-0.0412	0.0021	1.06327e-85	-0.0309	0.0264	0.2426
rs629443	13	76386075	T	G	0.0116	0.0019	1.02631e-09	0.0188	0.0219	0.3905
rs6442101	3	48130893	T	C	-0.0117	0.0017	5.88719e-12	0.0338	0.0221	0.1264
rs6443750	3	181329682	T	C	-0.0148	0.0021	1.82005e-12	-0.0325	0.0237	0.1708
rs6448587	4	28561990	A	C	0.0167	0.0023	3.8461e-13	0.0023	0.0229	0.921
rs6449531	5	60712212	A	G	-0.0127	0.0018	1.71912e-12	0.0017	0.0211	0.9349
rs6461115	7	2103668	A	G	0.0144	0.0019	3.4837e-14	0.0235	0.0209	0.2599
rs6463489	7	5542513	T	C	0.0157	0.0026	1.55591e-09	-0.0184	0.0373	0.621001
rs6474945	9	15670492	T	G	-0.0186	0.0016	3.07593e-31	-0.01	0.0191	0.6017
rs6477694	9	111932342	T	C	-0.0123	0.0017	4.64521e-13	-0.0032	0.0196	0.8689
rs651548	12	99560183	A	G	0.0139	0.0018	1.14319e-14	-0.0232	0.02	0.2468
rs6545714	2	59307725	A	G	-0.0191	0.0017	2.73581e-29	0.0033	0.0195	0.8677
rs6548221	2	295255	A	G	0.0151	0.002	4.35258e-14	0.0081	0.0235	0.731799
rs6564360	16	76779612	A	G	-0.0135	0.0022	8.44318e-10	-0.0595	0.0246	0.0156899
rs6569648	6	130349119	T	C	-0.0126	0.0019	3.32115e-11	0.0184	0.0234	0.433
rs6577584	1	6715390	T	G	-0.0131	0.0018	3.39364e-13	-0.0087	0.0201	0.6635
rs6587552	1	151018861	A	G	0.0173	0.002	5.14994e-18	-0.0217	0.0215	0.312
rs6606686	12	110903380	C	G	-0.0136	0.0018	4.17076e-14	-0.0081	0.0205	0.6928
rs663129	18	57838401	A	G	0.0545	0.0019	6.00496e-181	0.004	0.0246	0.8696
rs6690764	1	92976590	A	G	-0.0154	0.0022	2.55963e-12	0.0361	0.0231	0.1175
rs6700816	1	174883994	A	T	0.0345	0.0051	1.3358e-11	-0.0327	0.0849	0.7003
rs6700838	1	47700027	T	C	-0.017	0.0017	1.52397e-23	0.0051	0.0199	0.7969
rs6710871	2	143960593	A	G	0.0179	0.0024	8.76238e-14	0.0755	0.0318	0.0176401
rs6711584	2	104421692	A	G	0.0128	0.0017	5.09694e-14	0.0298	0.0192	0.1219
rs6713781	2	40291940	C	G	-0.0123	0.0018	8.29639e-12	-0.0085	0.0203	0.673899
rs6720868	2	230663576	T	C	0.0155	0.0018	7.23558e-18	-0.0386	0.0208	0.0632106
rs6738445	2	172599615	T	C	-0.0133	0.0018	1.48061e-13	-0.042	0.0232	0.0700406
rs6764533	3	196088464	A	G	0.0116	0.0018	1.16025e-10	0.0234	0.0209	0.2623
rs6767619	3	156893782	C	G	0.0119	0.0018	3.81446e-11	0.067	0.0207	0.00125
rs6786582	3	135898984	T	C	-0.0159	0.0018	1.01602e-18	-0.0049	0.0234	0.8335
rs6804181	3	116937546	A	T	0.0153	0.0023	2.88795e-11	-0.0035	0.023	0.8797
rs6804842	3	25106437	A	G	-0.0156	0.0017	4.45452e-20	-0.0084	0.0192	0.662101
rs6827083	4	153075491	A	G	-0.0097	0.0016	1.34022e-09	0.0009	0.0195	0.9629
rs6843738	4	103936001	A	G	-0.0107	0.0017	3.09153e-10	-0.0449	0.02	0.0244799
rs6888159	5	63932234	C	G	0.0114	0.0018	2.3992e-10	-0.0024	0.0201	0.9034
rs6900723	6	23876240	T	C	-0.0112	0.0018	4.90162e-10	-0.0371	0.0201	0.0655104
rs6921533	6	73742334	T	C	0.0118	0.0019	5.28074e-10	0.0335	0.0209	0.1083
rs6963840	7	78144371	T	C	0.0154	0.0024	1.3929e-10	0.0138	0.0307	0.652001
rs6968554	7	17287106	A	G	-0.01	0.0017	4.04475e-09	0.0232	0.0203	0.2522
rs7006629	8	87519542	T	C	0.0109	0.0017	1.43845e-10	0.0071	0.0193	0.7136
rs7024334	9	109072075	T	G	0.0138	0.002	5.20025e-12	0.0033	0.0235	0.8889
rs7042372	9	6959840	A	G	0.0122	0.0018	1.22038e-11	-0.0323	0.0197	0.1017
rs7083450	10	103984060	T	C	0.0159	0.0023	4.74364e-12	0.0101	0.0307	0.742
rs7084454	10	21821274	A	G	0.0193	0.0019	3.05604e-24	0.0102	0.0208	0.6244
rs7102454	11	65594820	T	C	-0.0158	0.0018	1.66736e-18	-0.0242	0.0212	0.2545
rs711347	4	52926216	A	T	-0.0122	0.0019	1.35335e-10	0.0175	0.0214	0.4129
rs7117238	11	78040259	A	G	-0.0131	0.0022	2.60796e-09	-0.0203	0.0241	0.3998
rs7120873	11	49459474	T	C	0.0172	0.0027	1.88572e-10	0.0089	0.0358	0.8049
rs7123876	11	72444583	T	C	-0.0119	0.0019	3.77258e-10	0.0157	0.0197	0.4246
rs7124681	11	47529947	A	C	0.0263	0.0016	1.03084e-60	0.0169	0.02	0.3992
rs7133378	12	124409502	A	G	0.0125	0.0018	3.79953e-12	0.0344	0.0213	0.1058
rs7138803	12	50247468	A	G	0.03	0.0017	1.07195e-69	0.0066	0.0198	0.7387
rs7144011	14	79940383	T	G	0.0282	0.002	3.7977e-45	0.024	0.0224	0.2846
rs7147503	14	101539384	T	C	-0.0119	0.0018	3.81446e-11	-0.0109	0.0192	0.5716
rs7164727	15	73093991	T	C	0.0182	0.0017	9.55163e-27	0.0212	0.0206	0.3047
rs7181498	15	95271404	T	C	0.0163	0.0018	1.35874e-19	0.0114	0.0193	0.555801
rs7181610	15	35826859	A	T	0.0145	0.0025	6.63149e-09	0.0332	0.0382	0.3855
rs7187776	16	28857645	A	G	-0.0265	0.0016	1.30075e-61	0.0004	0.0193	0.9824
rs7195386	16	24578458	T	C	0.0133	0.0017	5.13625e-15	-0.0457	0.0192	0.01711
rs719802	11	113234679	T	C	0.0101	0.0018	2.01032e-08	-0.0287	0.0203	0.1574
rs7200919	16	67316600	A	G	0.0095	0.0017	2.29389e-08	0.0144	0.0193	0.4554
rs7206608	16	82872628	C	G	-0.0132	0.0019	3.72163e-12	-0.001	0.02	0.9589
rs7209235	17	73759552	A	G	-0.0111	0.0019	5.15452e-09	-0.023	0.0229	0.3161
rs7211567	17	31460899	T	C	-0.0145	0.0021	5.02877e-12	-0.0109	0.0219	0.6202
rs7217226	17	2136065	T	G	-0.013	0.0017	2.05628e-14	-0.0504	0.02	0.0117401
rs7239114	18	45921214	A	G	0.0124	0.0017	3.00623e-13	-0.0273	0.0192	0.1554
rs7243357	18	56883319	T	G	0.0194	0.0021	2.50924e-20	-0.0039	0.0217	0.8563
rs7334078	13	99120484	T	C	0.0121	0.0019	1.90984e-10	-0.0014	0.022	0.9488
rs733594	8	85077686	T	C	0.0138	0.0018	1.76524e-14	-0.0342	0.0216	0.1137
rs7377083	4	102708997	A	C	0.02	0.0018	1.10773e-28	-0.0208	0.0193	0.2806
rs740157	7	77055885	A	G	0.0116	0.0016	4.16772e-13	0.0193	0.0192	0.316
rs7444298	5	87730027	A	G	0.0179	0.002	3.55482e-19	-0.0059	0.0241	0.8066
rs7531118	1	72837239	T	C	-0.0256	0.0016	1.27775e-57	-0.0249	0.0195	0.2013
rs7531656	1	49828663	A	G	0.0195	0.0017	1.85395e-30	0.0027	0.0197	0.893
rs7535528	1	2444414	A	G	-0.0152	0.0018	3.05495e-17	-0.0378	0.0201	0.0594799
rs7550711	1	110082886	T	C	0.0649	0.005	1.58881e-38	0.0816	0.0414	0.0486295
rs7556169	1	8741401	A	G	-0.0103	0.0018	1.0514e-08	0.0147	0.0207	0.4779
rs7557796	2	86766153	T	C	0.016	0.0018	6.1723e-19	-0.0095	0.0196	0.627899
rs7560871	2	145616899	A	G	0.0218	0.0034	1.43845e-10	0.0395	0.0365	0.2801
rs7561278	2	48954905	T	C	0.0159	0.0021	3.69142e-14	-0.0121	0.0227	0.593999
rs7564679	2	204012790	A	G	-0.0116	0.0016	4.16772e-13	0.0233	0.0192	0.2261
rs756717	16	72996162	A	G	-0.0148	0.0017	3.15114e-18	0.0179	0.0196	0.3617
rs7599312	2	213413231	A	G	-0.0186	0.0019	1.24945e-22	-0.0209	0.0209	0.3192
rs7600699	2	156018263	C	G	-0.0149	0.0024	5.35495e-10	-0.0119	0.0287	0.676799
rs7601895	2	55281901	C	G	0.0149	0.0019	4.43055e-15	-0.0083	0.021	0.694201
rs7607351	2	69562127	T	C	0.0119	0.0017	2.55963e-12	-0.0015	0.0197	0.9394
rs7607369	2	219279097	A	G	0.0117	0.0016	2.62217e-13	-0.0043	0.0194	0.8244
rs761423	1	17301672	T	C	0.0113	0.0017	2.99008e-11	-0.0072	0.0198	0.715201
rs7615297	3	156299313	C	G	0.0149	0.0024	5.35495e-10	-0.0406	0.0261	0.12
rs762147	21	39238610	A	G	-0.0115	0.0019	1.42499e-09	-0.0101	0.0211	0.633299
rs7640424	3	107820063	T	C	-0.0136	0.0018	4.17076e-14	0.0004	0.0201	0.9838
rs7674623	4	80794681	T	C	0.0135	0.0022	8.44318e-10	0.0247	0.0258	0.338
rs7683836	4	180167906	A	G	-0.0114	0.0017	2.00193e-11	-0.0154	0.0192	0.4209
rs7694732	4	115124089	A	G	0.0099	0.0017	5.76177e-09	0.0105	0.0193	0.585901
rs769674	4	140881964	A	T	0.0135	0.0018	6.38178e-14	0.0307	0.0203	0.1306
rs7710595	5	106506697	A	C	0.0101	0.0017	2.82984e-09	0.0211	0.0192	0.271
rs7711753	5	122733317	A	G	-0.0134	0.0016	5.52239e-17	0.0183	0.0193	0.343
rs7715256	5	153537893	T	G	-0.0166	0.0016	3.22212e-25	0.0168	0.0196	0.3903
rs7716275	5	137631073	T	G	-0.0132	0.0021	3.2635e-10	-0.0251	0.0249	0.3135
rs7730004	5	43191033	T	C	0.0148	0.0018	1.99767e-16	0.0292	0.0193	0.1309
rs7730898	5	170459675	A	G	0.0168	0.0018	1.02593e-20	0.0162	0.0205	0.4284
rs7748777	6	41133806	A	G	0.0105	0.0016	5.2913e-11	-0.0283	0.0193	0.1434
rs775731	3	77624784	T	C	-0.0108	0.0017	2.11237e-10	-0.0009	0.0193	0.9625
rs7760082	6	21919387	A	G	-0.0122	0.0018	1.22038e-11	0.0232	0.0201	0.2474
rs7784465	7	6418275	T	C	-0.0164	0.0025	5.38078e-11	-0.0179	0.0277	0.5165
rs7844647	8	34503776	T	C	0.0123	0.0018	8.29639e-12	0.0103	0.0224	0.6466
rs785278	1	33307987	A	T	-0.0159	0.0023	4.74364e-12	0.0026	0.0243	0.9159
rs7865157	9	122631560	T	C	0.0177	0.0028	2.59156e-10	0.0216	0.0343	0.5294
rs7869771	9	94180627	A	C	0.014	0.0019	1.72661e-13	-0.0278	0.0235	0.237
rs7871866	9	131027982	C	G	0.0187	0.0024	6.6131e-15	0.0393	0.0244	0.1066
rs7874154	9	27777012	T	C	-0.0127	0.0017	7.98371e-14	-0.0023	0.0194	0.9064
rs7893571	10	16750129	T	G	0.0136	0.0018	4.17076e-14	-0.0239	0.0209	0.2512
rs7899106	10	87410904	A	G	-0.0331	0.0037	3.68778e-19	-0.0805	0.0462	0.0818408
rs7903146	10	114758349	T	C	-0.0181	0.0018	8.68303e-24	-0.032	0.0239	0.1814
rs7919	16	70514828	A	C	-0.0158	0.0017	1.48432e-20	-0.0168	0.0198	0.397
rs7941030	11	122522375	T	C	-0.0112	0.0017	4.45085e-11	0.0102	0.0197	0.6059
rs7948120	11	28763321	T	C	-0.0132	0.0019	3.72163e-12	-0.0295	0.0242	0.2212
rs7968230	12	133481917	A	G	0.0131	0.0018	3.39364e-13	0.0145	0.0198	0.4637
rs7973955	12	118409640	A	G	-0.0126	0.0019	3.32115e-11	0.0149	0.0216	0.4913
rs7975187	12	60964108	A	G	-0.0128	0.0021	1.09275e-09	0.0091	0.0242	0.706801
rs799449	7	44784697	T	C	0.013	0.0017	2.05628e-14	0.0155	0.0194	0.4251
rs8016771	14	102649451	T	G	-0.019	0.0031	8.84152e-10	0.0195	0.0331	0.555199
rs8016859	14	30484722	C	G	0.0349	0.0043	4.80695e-16	0.1072	0.0787	0.1731
rs8033510	15	61445514	T	C	0.0106	0.0018	3.88801e-09	0.0116	0.0205	0.5717
rs8036040	15	36402716	A	C	0.0109	0.0017	1.43845e-10	-0.0033	0.0192	0.8653
rs8047395	16	53798523	A	G	0.0642	0.0017	0	0.0141	0.0191	0.4626
rs8070454	17	38160754	T	C	-0.0098	0.0017	8.18004e-09	0.0195	0.0195	0.3192
rs8071182	17	55336155	A	G	0.0133	0.0022	1.48989e-09	-0.0065	0.0266	0.8062
rs8075273	17	61728881	A	C	-0.0133	0.0018	1.48061e-13	-0.0448	0.0227	0.0483103
rs8081039	17	75995829	T	C	0.0233	0.0038	8.70111e-10	-0.0105	0.0354	0.7673
rs8089514	18	69224478	A	T	0.0126	0.0019	3.32115e-11	0.0235	0.0222	0.2914
rs8092503	18	52479487	A	G	-0.0165	0.0019	3.81382e-18	-0.0153	0.0203	0.4507
rs8094523	18	57878155	A	G	-0.0305	0.0032	1.55401e-21	0.0188	0.0275	0.4931
rs8097544	18	1839564	A	G	-0.02	0.0025	1.24419e-15	-0.023	0.0253	0.3617
rs8102137	19	30296853	T	C	-0.0193	0.0018	8.00564e-27	0.0057	0.0201	0.7769
rs8123881	20	15819495	A	G	-0.0196	0.0024	3.17027e-16	0.0096	0.0226	0.670199
rs823074	1	205774839	T	C	0.0112	0.0017	4.45085e-11	0.0123	0.0193	0.522801
rs825680	16	73606563	A	T	0.0104	0.0018	7.56937e-09	0.0288	0.0196	0.141
rs827092	3	157985182	T	C	0.0129	0.0017	3.24292e-14	-0.0236	0.0192	0.219
rs845084	10	125220036	A	G	0.014	0.002	2.55963e-12	-0.0022	0.0219	0.9215
rs847747	6	40080069	T	G	-0.0113	0.0019	2.72488e-09	-0.0144	0.0199	0.4713
rs849135	7	28196413	A	G	0.0109	0.0016	9.59171e-12	0.0115	0.0192	0.5486
rs853679	6	28296863	A	C	0.0134	0.0022	1.12271e-09	-0.0199	0.0376	0.5962
rs868554	16	20050466	C	G	-0.019	0.002	2.0989e-21	0.019	0.0205	0.3544
rs879620	16	4015729	T	C	0.0231	0.0018	1.06674e-37	0.0111	0.0195	0.5689
rs889398	16	69556715	T	C	-0.0196	0.0016	1.67996e-34	-0.0509	0.0195	0.0091071
rs892261	13	65884191	T	C	-0.0103	0.0017	1.37121e-09	-0.0138	0.0191	0.4704
rs895330	19	4060707	C	G	0.0201	0.0023	2.34912e-18	0.001	0.026	0.9695
rs900144	11	13294268	T	C	0.0166	0.0017	1.59574e-22	-0.0117	0.0192	0.5404
rs901630	6	98539519	T	C	-0.0146	0.0017	8.83153e-18	0.0227	0.0203	0.2633
rs902695	2	113955074	A	G	-0.0103	0.0017	1.37121e-09	-0.0075	0.0194	0.6998
rs903959	8	142630782	A	T	0.0106	0.0018	3.88801e-09	0.022	0.0197	0.2648
rs905938	1	154991389	T	C	-0.0149	0.0019	4.43055e-15	-0.0082	0.0227	0.7163
rs9077	1	202116238	A	G	-0.0138	0.0019	3.78156e-13	-0.0117	0.0207	0.5718
rs925018	3	62713143	C	G	-0.013	0.0018	5.11448e-13	-0.0265	0.0217	0.2211
rs925421	4	60253877	A	G	0.0116	0.002	6.63149e-09	0.0024	0.0217	0.9136
rs9291467	4	25428296	T	C	0.014	0.0017	1.79117e-16	0.0122	0.0197	0.5362
rs9294260	6	83433228	A	G	0.0147	0.0016	4.02077e-20	-0.0007	0.0192	0.9705
rs9299	17	46669430	T	C	0.0121	0.0018	1.78974e-11	-0.0118	0.0208	0.5708
rs930295	2	50233352	A	C	0.0211	0.0023	4.56153e-20	0.023	0.0286	0.4229
rs9332817	11	118365210	C	G	-0.0382	0.006	1.9318e-10	-0.0037	0.0529	0.944
rs934515	2	79482643	A	G	0.0185	0.0027	7.29e-12	0.0284	0.0252	0.26
rs9349239	6	42676480	A	G	0.0122	0.0017	7.1534e-13	-0.0293	0.0193	0.1285
rs9362662	6	90296588	A	G	0.0112	0.0017	4.45085e-11	0.0419	0.0194	0.0309001
rs9367368	6	13189275	T	C	0.0121	0.0018	1.78974e-11	0.0147	0.0197	0.4563
rs9426003	1	34602870	A	G	-0.0116	0.0019	1.02631e-09	-0.0102	0.0221	0.644899
rs9463175	6	9510030	T	C	-0.0108	0.0017	2.11237e-10	0.0277	0.0204	0.1744
rs946526	1	46487168	T	C	-0.0314	0.0043	2.82836e-13	-0.0163	0.0563	0.772601
rs9475173	6	55013291	A	G	0.0108	0.0019	1.31418e-08	-0.0052	0.0193	0.785599
rs9507983	13	28640563	T	C	-0.0156	0.0018	4.44955e-18	-0.0083	0.0197	0.672901
rs9527706	13	58402479	A	G	-0.0115	0.0018	1.67095e-10	0.0271	0.0217	0.2113
rs9530843	13	79563749	A	C	0.0128	0.0018	1.15112e-12	0.0134	0.0205	0.5134
rs9538141	13	59178258	A	G	0.0164	0.0017	5.05858e-22	0.0041	0.0193	0.8309
rs954018	18	42598463	A	G	-0.013	0.0018	5.11448e-13	0.0037	0.02	0.853
rs9540493	13	66205704	A	G	0.0139	0.0017	2.92279e-16	0.0028	0.0194	0.8849
rs9571687	13	67472713	A	C	-0.0129	0.0018	7.68458e-13	0.0156	0.0229	0.495
rs9595908	13	33184288	T	C	0.0159	0.0017	8.52437e-21	-0.0135	0.0194	0.4873
rs9603697	13	40783323	T	C	0.0141	0.0018	4.75103e-15	0.0057	0.0195	0.7701
rs9615905	22	48875699	T	C	0.011	0.0017	9.76221e-11	-0.0088	0.0193	0.6487
rs9630985	2	181607676	A	C	-0.0177	0.0018	8.08959e-23	-0.0188	0.0218	0.3879
rs9675376	18	57969244	A	G	0.035	0.0018	3.24773e-84	0.0052	0.022	0.8127
rs967605	1	23399932	T	C	-0.0192	0.0023	6.95309e-17	0.0094	0.0299	0.7526
rs9688431	6	73922654	T	C	0.0231	0.0035	4.11158e-11	0.0344	0.0555	0.535601
rs9714342	3	90428286	T	C	-0.0151	0.0019	1.90515e-15	-0.0045	0.0194	0.8176
rs972283	7	130466854	A	G	0.0096	0.0016	1.97318e-09	0.0236	0.0192	0.2185
rs972540	2	207244783	A	G	-0.013	0.0018	5.11448e-13	0.0293	0.0231	0.2057
rs977540	16	9724750	A	G	0.014	0.0019	1.72661e-13	0.0472	0.0231	0.04134
rs9787495	10	103206115	A	G	-0.0103	0.0017	1.37121e-09	0.0045	0.0197	0.8205
rs980329	2	60285100	T	C	-0.0133	0.002	2.93093e-11	-0.021	0.0222	0.3441
rs9806058	14	35673470	A	T	0.0164	0.0026	2.83227e-10	0.0265	0.0351	0.4506
rs9814633	3	41310470	A	G	0.0122	0.0018	1.22038e-11	0.0141	0.0198	0.4772
rs9816226	3	185834499	A	T	-0.0323	0.0021	2.19692e-53	-0.0372	0.026	0.1529
rs9838283	3	50820486	A	G	0.0161	0.0026	5.92897e-10	-0.0522	0.0287	0.0682606
rs987237	6	50803050	A	G	-0.0409	0.0021	1.74813e-84	0.0023	0.0234	0.9225
rs9905991	17	80052073	A	G	0.01	0.0017	4.04475e-09	0.0075	0.0192	0.6962
rs9927848	16	23833071	A	C	-0.0122	0.002	1.06068e-09	0.0433	0.0241	0.0726407
rs9931967	16	20375351	T	G	0.0163	0.0017	8.96044e-22	-0.0352	0.0192	0.0661805
rs9951893	18	60739250	T	C	-0.0115	0.0017	1.3358e-11	-0.0095	0.0194	0.6252
rs998584	6	43757896	A	C	-0.0131	0.0017	1.29942e-14	0.0151	0.0193	0.4325
rs998732	19	19378671	A	G	0.0171	0.0022	7.6814e-15	-0.0286	0.0318	0.3692

## Sheet: Table S5
Supplementary Table S5: Single nucleotide polymorphisms (SNPs) used to construct the instruments for Mendelian randomization analysis BMI (Yengo et al.) – knee injury (N=598)
					Exposure:BMI (Yengo et al.)			Outcome: Knee injury
SNP	Chromosome	Position	Effect allele	Other allele	Beta	Standard error	P value	Beta	Standard error	P value
rs1000096	4	38692835	T	C	-0.0144	0.0018	1.24419e-15	-0.0177	0.0139	0.2013
rs1000940	17	5283252	A	G	-0.0154	0.0018	1.17302e-17	-0.0165	0.0138	0.2305
rs1003081	11	118913993	T	C	0.0121	0.0016	3.95395e-14	0.0192	0.0143	0.1774
rs1006353	13	28047269	A	G	0.0126	0.0019	3.32115e-11	0.0046	0.0148	0.756201
rs10083803	16	6701400	T	C	-0.0127	0.0019	2.32173e-11	-0.0076	0.0158	0.628901
rs10110727	8	14324437	A	G	0.0135	0.002	1.47845e-11	0.0161	0.0158	0.3072
rs10118701	9	103061366	A	G	-0.0163	0.0018	1.35874e-19	-0.0098	0.0139	0.4814
rs10132280	14	25928179	A	C	-0.0223	0.0018	3.00174e-35	-0.0201	0.0143	0.1579
rs10146527	14	79499850	T	C	0.0137	0.0017	7.70322e-16	-0.0036	0.016	0.8199
rs10182181	2	25150296	A	G	-0.0325	0.0016	9.96983e-92	-0.0026	0.0137	0.8475
rs1020548	6	56810539	A	G	-0.0132	0.0023	9.51639e-09	-0.0437	0.0173	0.0116099
rs10211055	2	229016917	T	C	-0.0157	0.0018	2.72794e-18	-0.0091	0.0146	0.5351
rs10269783	7	49616203	A	G	0.0133	0.0017	5.13625e-15	-0.0028	0.0136	0.8395
rs1035010	7	69598328	T	C	0.0139	0.002	3.65286e-12	-0.0162	0.0152	0.2865
rs1037587	11	11796727	T	C	0.0106	0.0017	4.5093e-10	0.0222	0.0136	0.1017
rs1038088	17	28074563	T	G	-0.0117	0.0016	2.62217e-13	0.0103	0.0135	0.447
rs10408013	19	33963766	T	C	0.0111	0.0018	6.97446e-10	0.0101	0.0173	0.5598
rs10438964	18	42950629	T	C	-0.0127	0.0019	2.32173e-11	-0.0196	0.0158	0.214
rs1045411	13	31033232	T	C	-0.0148	0.0019	6.72889e-15	-0.0387	0.0143	0.00690097
rs10460960	3	42308735	A	G	0.0197	0.0025	3.27381e-15	-0.0353	0.0223	0.1139
rs1048932	11	115044850	A	C	-0.016	0.0017	4.87876e-21	0.0075	0.0137	0.583001
rs10499276	6	154309808	T	C	0.0172	0.0025	5.98526e-12	0.0098	0.018	0.5844
rs10511093	3	83763541	T	C	-0.0228	0.0034	2.00193e-11	-0.0469	0.0311	0.131
rs10733051	1	167280354	A	G	0.0097	0.0016	1.34022e-09	0.0004	0.0137	0.9754
rs10744146	12	17212881	A	G	-0.0122	0.0017	7.1534e-13	-0.0037	0.0136	0.7842
rs10745785	12	97586257	T	C	-0.0111	0.0018	6.97446e-10	0.0217	0.0139	0.1183
rs10754210	1	197012111	A	G	-0.0123	0.0018	8.29639e-12	-0.0013	0.0146	0.9267
rs1075901	17	15943910	T	C	-0.0121	0.0016	3.95395e-14	-0.0087	0.0138	0.528
rs10772055	12	33379440	C	G	-0.0172	0.0024	7.68458e-13	-0.0117	0.0196	0.548399
rs10773049	12	124506631	T	C	-0.0116	0.0017	8.88305e-12	0.0031	0.0137	0.8233
rs10779751	1	11284336	A	G	0.0139	0.0018	1.14319e-14	-0.0069	0.0156	0.6577
rs10797115	9	92191256	T	C	0.0124	0.0017	3.00623e-13	0.0059	0.0136	0.6635
rs10818810	9	126096522	A	G	0.0126	0.0017	1.2463e-13	-0.0116	0.014	0.4064
rs10818938	9	127049237	A	G	0.0114	0.0017	2.00193e-11	0.0248	0.0137	0.0700793
rs10830452	11	89966202	A	G	-0.0111	0.0018	6.97446e-10	-0.0095	0.0144	0.5079
rs10838122	11	43551416	T	C	-0.0105	0.0017	6.55504e-10	-0.0151	0.0136	0.267
rs10840606	11	2234690	A	G	-0.0164	0.0024	8.29639e-12	0.0129	0.0172	0.4513
rs10842240	12	24060075	C	G	0.0218	0.0027	6.79906e-16	0.0156	0.0188	0.4073
rs10867256	9	81367391	T	C	-0.0118	0.0017	3.88848e-12	-0.0063	0.0139	0.6507
rs10876418	12	39428802	T	C	-0.0123	0.0019	9.56417e-11	-0.0367	0.0174	0.0344897
rs10878946	12	69642315	T	C	-0.0141	0.0019	1.16193e-13	-0.0017	0.0142	0.902
rs10883553	10	102635475	A	C	0.0119	0.0018	3.81446e-11	-0.0158	0.0138	0.252
rs10883759	10	104412049	A	G	-0.0122	0.0018	1.22038e-11	-0.0253	0.0161	0.1154
rs10886017	10	118672531	A	C	0.0152	0.0019	1.24419e-15	-0.0151	0.0158	0.3388
rs10915840	1	225668524	A	G	-0.0118	0.0019	5.28074e-10	-0.0225	0.0161	0.1618
rs10920678	1	190239907	A	G	0.0155	0.0016	3.40768e-22	0.015	0.0136	0.2699
rs10923724	1	119546842	T	C	-0.0118	0.0016	1.64345e-13	0.0126	0.0145	0.3879
rs10929925	2	6155557	A	C	-0.0143	0.0016	3.98074e-19	-0.002	0.0135	0.884
rs10930641	2	175000711	A	G	-0.0137	0.0017	7.70322e-16	-0.0203	0.0137	0.1402
rs10935143	3	134665159	A	G	-0.0109	0.0017	1.43845e-10	0.0115	0.0141	0.413
rs10938397	4	45182527	A	G	-0.0324	0.0016	3.5524e-91	-0.0299	0.0136	0.0273899
rs10953620	7	109173373	A	C	-0.0101	0.0017	2.82984e-09	0.0119	0.0137	0.3839
rs10962549	9	16719445	T	C	0.0198	0.0023	7.38966e-18	0.0113	0.0191	0.5559
rs10971712	9	33820938	T	C	-0.0197	0.0027	2.95797e-13	-0.0126	0.0175	0.4718
rs10989568	9	104396304	A	G	0.0107	0.0017	3.09153e-10	-0.0207	0.0136	0.1262
rs11066301	12	112871372	A	G	0.0114	0.0016	1.04081e-12	0.0286	0.0138	0.0388597
rs1106908	17	34942595	A	G	-0.0158	0.0016	5.3433e-23	0.0055	0.0139	0.690601
rs11074446	16	20255123	T	C	0.0225	0.0024	6.91758e-21	0.0032	0.017	0.8485
rs11075489	16	62803841	T	C	-0.0111	0.0017	6.60285e-11	-0.0282	0.0136	0.0385896
rs11079849	17	47090785	T	C	-0.0188	0.0019	4.38763e-23	0.0185	0.0148	0.2121
rs11115176	12	82465797	T	C	0.0121	0.0019	1.90984e-10	0.0248	0.0162	0.1266
rs11118308	1	219633869	A	G	0.0101	0.0016	2.74563e-10	0.007	0.0136	0.6052
rs11128760	3	15873407	A	G	0.011	0.0017	9.76221e-11	0.0039	0.0139	0.778999
rs11150911	18	73498528	A	C	0.0133	0.0018	1.48061e-13	-0.0031	0.0147	0.8327
rs11208662	1	65987164	C	G	0.0209	0.0031	1.5629e-11	-0.0247	0.0242	0.3071
rs11251352	10	2585792	A	G	-0.0109	0.0018	1.39934e-09	-0.0292	0.0136	0.0314297
rs11496125	7	103417557	T	C	0.0169	0.0017	2.75553e-23	-0.0063	0.0136	0.6436
rs11577179	1	155983710	A	G	-0.0108	0.0017	2.11237e-10	-0.0133	0.014	0.34
rs11583122	1	38053458	T	C	0.0182	0.003	1.30592e-09	0.0112	0.0235	0.6342
rs11600990	11	64082807	T	C	-0.0178	0.0023	1.00099e-14	-0.015	0.0186	0.4204
rs11611246	12	939480	T	G	0.024	0.002	3.55296e-33	-0.0242	0.0165	0.1431
rs11611496	12	108413828	A	G	-0.0169	0.002	2.91303e-17	0.0267	0.0163	0.1028
rs11629783	15	66757012	C	G	0.0146	0.002	2.87768e-13	0.0124	0.0157	0.4316
rs11635675	15	63793238	T	G	0.0124	0.0018	5.62298e-12	0.0106	0.0139	0.4445
rs11642001	16	71899586	A	G	-0.0137	0.0021	6.85437e-11	-0.006	0.0157	0.7022
rs11659764	18	53335512	A	T	-0.0253	0.0039	8.74581e-11	0.0945	0.045	0.0357396
rs11668301	19	31016196	A	G	0.021	0.0024	2.13353e-18	0.0197	0.0201	0.3286
rs11672660	19	46180184	T	C	-0.034	0.0021	5.88712e-59	-0.0112	0.0155	0.4718
rs11736228	4	147376805	A	T	0.0139	0.002	3.65286e-12	0.0117	0.016	0.465799
rs11753081	6	20705590	T	G	0.0138	0.0021	4.98348e-11	0.0314	0.018	0.0808109
rs11773362	7	147668180	T	C	-0.0111	0.0018	6.97446e-10	-0.0122	0.014	0.3812
rs1178060	6	50914343	A	G	0.0193	0.0023	4.80778e-17	0.014	0.0246	0.568801
rs11781222	8	23389571	T	C	0.0158	0.0024	4.60016e-11	0.0302	0.0237	0.2032
rs11781699	8	118863061	T	C	-0.0132	0.0021	3.2635e-10	0.0121	0.0151	0.4204
rs11783247	8	10788875	T	C	-0.0169	0.0016	4.44659e-26	-0.02	0.0219	0.3606
rs11790280	9	14651283	T	C	-0.0103	0.0018	1.0514e-08	-0.0127	0.0139	0.3598
rs11792069	9	140646121	A	G	0.0145	0.0024	1.5253e-09	0.004	0.0176	0.8199
rs11855853	15	78012618	T	C	-0.0145	0.002	4.16772e-13	-0.0102	0.0165	0.5384
rs11866815	16	387867	T	C	-0.0156	0.0019	2.20221e-16	0.0003	0.0169	0.9861
rs11889536	2	220163543	A	G	0.0189	0.0024	3.40743e-15	0.0404	0.0304	0.183
rs11915371	3	70539559	A	C	-0.0149	0.0021	1.29129e-12	-0.0119	0.0172	0.4895
rs11945861	4	65700865	A	G	-0.0148	0.002	1.36184e-13	-0.0043	0.0162	0.790999
rs11971041	7	26698848	A	G	-0.021	0.0031	1.25102e-11	0.0352	0.0307	0.2506
rs12035149	1	107885018	C	G	-0.0146	0.0021	3.59172e-12	-0.0216	0.017	0.2051
rs12035349	1	77557339	A	G	-0.0188	0.0026	4.80266e-13	-0.0403	0.0187	0.0312097
rs12041258	1	195047936	T	C	0.0146	0.002	2.87768e-13	-0.0047	0.0159	0.7674
rs12042908	1	74997762	A	G	0.0184	0.0016	1.31915e-30	0.0038	0.0135	0.776201
rs12042959	1	243533273	A	G	0.0144	0.0024	1.97318e-09	0.0285	0.0185	0.1239
rs12044597	1	1708801	A	G	-0.0143	0.0016	3.98074e-19	-0.0273	0.0136	0.0442405
rs12098284	10	76047464	T	C	0.0178	0.0026	7.58619e-12	-0.0151	0.0259	0.5615
rs12101393	15	92570921	C	G	0.0127	0.0021	1.47002e-09	-0.0003	0.0156	0.9846
rs12147845	14	101144596	T	C	0.0199	0.0027	1.70155e-13	0.028	0.0195	0.1522
rs1218822	13	28011963	A	G	0.0168	0.0017	4.96531e-23	-0.0024	0.0144	0.8674
rs12189178	5	50914726	T	C	0.0364	0.0046	2.51172e-15	0.0068	0.0382	0.8585
rs1229057	7	39054538	T	C	0.017	0.0027	3.04841e-10	0.0356	0.0213	0.0940892
rs12364470	11	134601012	T	G	-0.0178	0.0022	5.9221e-16	-0.0118	0.0162	0.4669
rs12411886	10	104685299	A	C	0.0271	0.003	1.6652e-19	-0.0205	0.0242	0.3979
rs12420725	11	117017530	A	G	-0.0226	0.0037	1.00819e-09	-0.0143	0.0256	0.5772
rs12422552	12	14413931	C	G	-0.0134	0.002	2.0842e-11	-0.0123	0.0166	0.4589
rs12429545	13	54102206	A	G	0.0316	0.0025	1.27054e-36	0.0068	0.0196	0.7302
rs12439798	15	46584787	T	G	0.0125	0.0017	1.93892e-13	0.0126	0.0145	0.3833
rs12446632	16	19935389	A	G	-0.0352	0.0024	1.05397e-48	-0.0373	0.0205	0.0690701
rs12448257	16	3599655	A	G	0.0184	0.002	3.5795e-20	-0.0155	0.0184	0.3998
rs12448738	16	56493573	A	C	-0.0168	0.0025	1.81725e-11	-0.0135	0.0177	0.446
rs12488237	3	56114861	T	C	-0.0235	0.0036	6.67526e-11	0.0044	0.0376	0.9059
rs12514473	5	80818639	T	C	0.0167	0.002	6.8263e-17	0.0202	0.0178	0.2586
rs12564992	1	174478100	A	G	-0.0196	0.0026	4.75548e-14	-0.0355	0.0246	0.1491
rs12574668	11	46422686	A	C	0.0132	0.0023	9.51639e-09	0.0043	0.0204	0.8326
rs12575252	11	8694073	C	G	-0.0182	0.0017	9.55163e-27	0.0076	0.0142	0.595
rs12577642	11	43728534	A	T	-0.0213	0.0018	2.62506e-32	0.0094	0.0146	0.521
rs12587412	14	47272423	T	G	0.0146	0.0017	8.83153e-18	0.0148	0.0138	0.2854
rs12593036	15	81058652	A	G	0.0154	0.0019	5.26315e-16	0.005	0.0151	0.7428
rs12595158	15	62316035	T	C	-0.0394	0.0054	2.95797e-13	0.0003	0.0224	0.9909
rs12595749	15	79432359	A	G	0.0141	0.0017	1.09394e-16	0.01	0.0137	0.4644
rs12602912	17	65870073	T	C	0.0176	0.0021	5.25011e-17	-0.016	0.0159	0.3146
rs12609744	19	12994140	T	C	-0.0126	0.0019	3.32115e-11	0.0214	0.0141	0.1291
rs12655756	5	88858208	A	T	0.0138	0.0018	1.76524e-14	0.0075	0.0149	0.613901
rs12675063	8	132879047	A	T	-0.0156	0.0026	1.97318e-09	0.0147	0.0271	0.587899
rs12680842	8	95582606	A	G	0.0133	0.0018	1.48061e-13	-0.0016	0.0138	0.908
rs12694021	2	206084372	A	C	0.0106	0.0017	4.5093e-10	0.0054	0.0136	0.689
rs12705987	7	114349212	A	T	0.0135	0.0017	2.00272e-15	-0.0143	0.0137	0.2985
rs12731372	1	118852975	T	C	0.0116	0.0019	1.02631e-09	-0.006	0.0159	0.7051
rs12776880	10	19776828	A	T	0.0128	0.0019	1.61866e-11	-0.0087	0.014	0.5336
rs1285245	17	77796889	C	G	-0.0121	0.0018	1.78974e-11	-0.005	0.0139	0.718899
rs12885454	14	29736838	A	C	-0.0185	0.0017	1.39904e-27	-0.0099	0.0142	0.4854
rs12888545	14	88308044	A	G	-0.0136	0.002	1.04619e-11	-0.0035	0.016	0.8251
rs12922346	16	82438337	C	G	0.0136	0.002	1.04619e-11	0.0376	0.0169	0.0259
rs12939549	17	78611724	A	G	0.018	0.0016	2.31592e-29	0.0025	0.0142	0.8619
rs1296328	4	137083193	A	C	0.0179	0.0018	2.66658e-23	0.0167	0.0136	0.2179
rs12964689	18	21116998	A	G	0.0203	0.0017	7.21947e-33	-0.0105	0.0136	0.4372
rs13021737	2	632348	A	G	-0.0574	0.0021	1.70432e-164	-0.0165	0.0184	0.3689
rs13107325	4	103188709	T	C	0.047	0.0032	7.75215e-49	0.1525	0.0569	0.00740202
rs13110266	4	162129844	A	G	-0.0117	0.0017	5.88719e-12	-0.0083	0.0138	0.5457
rs13174863	5	139080745	A	G	-0.0192	0.0023	6.95309e-17	0.0014	0.0191	0.9425
rs13191362	6	163033350	A	G	0.0236	0.0025	3.72779e-21	-0.0121	0.0282	0.668499
rs13201877	6	137675541	A	G	-0.0152	0.0024	2.3992e-10	0.0213	0.0183	0.2461
rs1320903	3	131758077	A	G	0.0216	0.0018	3.55296e-33	0.0113	0.0149	0.4488
rs13209872	6	97753223	C	G	-0.0152	0.0018	3.05495e-17	0.0027	0.0139	0.8482
rs13227433	7	74094721	T	G	-0.0156	0.002	6.19072e-15	-0.0113	0.0163	0.4871
rs13227658	7	113353254	T	C	-0.0157	0.0017	2.57577e-20	-0.0119	0.0136	0.3802
rs1323068	4	20263058	A	G	-0.0114	0.0018	2.3992e-10	-0.0199	0.0138	0.1481
rs13240600	7	99107727	A	G	0.0204	0.0024	1.89591e-17	0.0141	0.0162	0.3845
rs13247665	7	93232057	T	C	-0.0139	0.0018	1.14319e-14	0.0097	0.0153	0.5257
rs13263601	8	14095900	A	C	-0.0154	0.0018	1.17302e-17	-0.0369	0.0153	0.0159302
rs13290794	9	37183628	A	G	-0.0141	0.0018	4.75103e-15	-0.0176	0.015	0.2394
rs13292976	9	129467340	T	C	0.0131	0.0017	1.29942e-14	-0.004	0.0137	0.7698
rs13321566	3	107342662	A	G	-0.0135	0.0023	4.36939e-09	-0.0071	0.021	0.736801
rs13329567	15	68104367	T	C	-0.0293	0.002	1.34716e-48	-0.0065	0.0184	0.723
rs1333423	13	59425111	A	T	0.0168	0.002	4.46479e-17	-0.0054	0.0158	0.735099
rs13417156	2	62848319	T	C	-0.0144	0.0017	2.44157e-17	-0.0101	0.0137	0.4639
rs13432055	2	56603985	T	C	-0.0117	0.0018	8.032e-11	0.0119	0.016	0.4558
rs1345148	4	30843533	T	C	-0.0111	0.0017	6.60285e-11	0.0083	0.0139	0.5512
rs1358808	6	51825285	C	G	-0.0142	0.0018	3.04889e-15	0.009	0.0139	0.515
rs1362910	8	30856464	A	G	0.0121	0.0017	1.09785e-12	0.0206	0.0141	0.1439
rs1365466	18	36182440	T	C	-0.0137	0.0019	5.5736e-13	-0.0019	0.0171	0.9095
rs1371108	2	81816251	A	C	0.0119	0.0018	3.81446e-11	0.0041	0.0148	0.779701
rs1394	8	9511654	A	G	-0.0154	0.0017	1.31865e-19	0.0186	0.0185	0.3152
rs1405348	8	77228222	A	G	-0.0204	0.0017	3.55296e-33	0.0141	0.0136	0.2996
rs1412235	9	28410996	C	G	0.0246	0.0017	1.85876e-47	-0.0076	0.014	0.5868
rs1431659	8	73439070	A	G	0.0196	0.0019	5.97879e-25	0.0299	0.0158	0.0583499
rs1436343	3	104606130	A	G	-0.0141	0.0017	1.09394e-16	-0.0175	0.0141	0.2143
rs1437929	2	211983316	A	G	0.0135	0.0019	1.20093e-12	-0.0007	0.0152	0.9638
rs1451533	2	105466005	A	G	0.0167	0.0019	1.50262e-18	-0.0141	0.0143	0.3257
rs1452075	3	62481063	T	C	0.0141	0.0018	4.75103e-15	0.0195	0.015	0.1921
rs1455137	4	145986668	A	C	-0.0106	0.0017	4.5093e-10	-0.0073	0.0138	0.5967
rs1477887	4	18514827	A	G	-0.0138	0.0017	4.75309e-16	-0.0115	0.0138	0.4051
rs1492767	4	55221467	T	C	0.0094	0.0016	4.22843e-09	0.0079	0.0137	0.5653
rs1512065	20	53453326	A	G	0.0138	0.0021	4.98348e-11	0.0333	0.0173	0.0539399
rs1522569	4	171632637	T	G	0.0164	0.0022	9.01782e-14	0.0054	0.0242	0.824
rs1544459	7	77417584	T	C	-0.0103	0.0016	1.21457e-10	-0.0102	0.0139	0.4622
rs1549293	16	31141993	T	C	-0.0204	0.0017	3.55296e-33	-0.0004	0.014	0.9799
rs1552717	11	29158495	A	T	0.0149	0.0025	2.52238e-09	0.0338	0.0184	0.06633
rs156151	6	104799007	C	G	-0.0165	0.0021	3.92995e-15	0.008	0.0163	0.6214
rs159032	5	94206202	T	C	0.0129	0.002	1.1185e-10	-0.0104	0.0173	0.5463
rs1608445	18	947954	A	G	-0.0104	0.0018	7.56937e-09	0.0162	0.0137	0.2365
rs1625427	11	131957293	T	C	0.013	0.0018	5.11448e-13	-0.0126	0.0154	0.413
rs1658820	8	4288577	T	G	0.0141	0.0021	1.8899e-11	-0.0079	0.0153	0.6052
rs1668633	13	78371890	T	C	0.01	0.0017	4.04475e-09	-0.0008	0.0137	0.9521
rs16851483	3	141275436	T	G	0.0369	0.0035	5.4808e-26	0.0045	0.0315	0.8864
rs16906845	8	138215228	A	G	-0.0225	0.0038	3.19887e-09	0.04	0.0246	0.1038
rs16907751	8	81375457	T	C	-0.0209	0.003	3.24538e-12	0.0213	0.0211	0.313
rs16932761	8	67202787	A	G	-0.014	0.002	2.55963e-12	-0.0009	0.0147	0.9493
rs16966801	17	39573713	A	G	-0.0156	0.0022	1.33234e-12	0.0099	0.0216	0.646399
rs1700137	8	89461609	T	C	-0.0121	0.0019	1.90984e-10	-0.0102	0.0148	0.4885
rs17014375	1	209543560	T	G	-0.0172	0.0025	5.98526e-12	-0.0377	0.0221	0.0878496
rs17035438	2	46878616	A	G	0.0199	0.003	3.2819e-11	-0.0015	0.0276	0.9559
rs17056301	5	158271680	T	C	-0.0118	0.002	3.63502e-09	-0.0093	0.0163	0.5683
rs17094222	10	102395440	T	C	-0.0181	0.002	1.42968e-19	-0.0095	0.0159	0.5501
rs17105272	14	77529783	T	C	0.011	0.0019	7.06073e-09	0.0284	0.0144	0.0491598
rs17203016	2	208255518	A	G	-0.015	0.002	6.38178e-14	0.0149	0.0169	0.3767
rs17207196	7	75101065	T	C	-0.0221	0.0018	1.19228e-34	-0.0211	0.0136	0.1197
rs1730859	1	107617707	A	G	-0.0118	0.0017	3.88848e-12	-0.0053	0.0149	0.7204
rs17327461	2	35512183	T	C	0.0125	0.0016	5.60646e-15	-0.0151	0.0139	0.2767
rs17391694	1	78623626	T	C	0.0317	0.0025	7.63319e-37	0.0017	0.0201	0.9319
rs17446091	8	27167942	T	C	-0.0123	0.002	7.74829e-10	-0.0138	0.0193	0.4731
rs17522122	14	33302882	T	G	0.0159	0.0017	8.52437e-21	0.0154	0.0137	0.2636
rs17531363	1	107977075	A	C	0.0133	0.0019	2.55963e-12	0.0165	0.0137	0.2285
rs17538472	4	163038241	T	C	0.0129	0.0022	4.52839e-09	-0.0026	0.0148	0.8609
rs17551974	2	142293146	A	C	-0.0141	0.0022	1.4639e-10	-0.0233	0.0165	0.1589
rs17608150	12	110046698	T	C	0.0196	0.0031	2.57231e-10	-0.0212	0.0235	0.3673
rs17636031	10	126684074	T	C	-0.016	0.0019	3.73117e-17	-0.0197	0.0188	0.2945
rs17681451	3	114399296	A	G	-0.0197	0.0031	2.08645e-10	-0.0064	0.0285	0.8222
rs17681708	17	9792872	T	C	-0.0106	0.0018	3.88801e-09	0.0128	0.0145	0.3798
rs17724992	19	18454825	A	G	0.0183	0.0019	5.88186e-22	-0.0072	0.0163	0.6575
rs17757975	6	38214150	T	C	0.0143	0.0024	2.54823e-09	0.0221	0.0217	0.3095
rs17806379	20	51107290	T	C	-0.0258	0.0022	9.23876e-32	0.0035	0.0186	0.8504
rs17820822	9	11832155	T	G	0.0143	0.0018	1.95063e-15	0.0109	0.0149	0.462701
rs1782507	11	30243868	T	G	-0.0135	0.0018	6.38178e-14	-0.0044	0.0144	0.7616
rs1787267	18	76742544	C	G	-0.0237	0.0036	4.60016e-11	0.0179	0.0279	0.5219
rs1789165	11	69481969	A	G	0.0138	0.0017	4.75309e-16	-0.0289	0.0155	0.0626095
rs1814170	7	138794149	A	T	0.0203	0.0029	2.55963e-12	-0.0173	0.0179	0.3346
rs1819844	12	68205604	A	G	0.0143	0.0021	9.79223e-12	0.0027	0.0152	0.8612
rs1852006	7	77829768	A	G	-0.0156	0.0018	4.44955e-18	0.0135	0.0141	0.3359
rs1853639	6	87606842	A	G	-0.0111	0.0018	6.97446e-10	-0.0252	0.0143	0.0783809
rs1862451	16	24803620	A	G	0.0137	0.0019	5.5736e-13	-0.012	0.0162	0.4581
rs1865341	9	8845911	T	C	0.0128	0.002	1.55377e-10	0.0004	0.0148	0.9767
rs1866510	4	44514468	T	C	-0.0105	0.0018	5.43309e-09	0.0183	0.0143	0.2003
rs1884389	20	1410582	T	C	-0.0103	0.0017	1.37121e-09	0.0118	0.0137	0.3902
rs1884897	20	6612832	A	G	-0.0194	0.0017	3.65243e-30	0.0073	0.0145	0.615399
rs1899689	7	121964349	T	C	0.0117	0.0016	2.62217e-13	0.0205	0.0138	0.1388
rs1899951	3	12394840	T	C	0.017	0.0024	1.40728e-12	0.0184	0.018	0.3073
rs1909586	3	124687767	T	G	-0.0106	0.0018	3.88801e-09	-0.0287	0.0139	0.03843
rs1927790	13	96922191	T	C	-0.0148	0.0016	2.24493e-20	-0.0061	0.0136	0.652501
rs1928295	9	120378483	T	C	0.0141	0.0016	1.22385e-18	0.0037	0.0136	0.7828
rs1937684	10	53680085	A	T	0.0112	0.0018	4.90162e-10	-0.0111	0.0144	0.4408
rs1941697	18	31251276	A	G	0.0123	0.0017	4.64521e-13	0.012	0.0136	0.377
rs1951455	14	91512339	T	C	-0.0145	0.0019	2.31896e-14	0.0135	0.0156	0.3885
rs1956151	14	40101060	A	G	-0.013	0.0022	3.44001e-09	-0.0237	0.0174	0.172
rs1973993	1	96943994	T	C	-0.0208	0.0017	2.01374e-34	-0.0239	0.0139	0.0844792
rs1982441	8	28021769	T	G	0.0175	0.0026	1.68768e-11	0.0282	0.0175	0.1062
rs2000746	18	57677294	A	G	0.0181	0.002	1.42968e-19	-0.0154	0.0155	0.319
rs2010281	14	103862322	A	G	-0.0161	0.0017	2.78272e-21	-0.0351	0.0148	0.01754
rs2012927	18	63297672	A	G	0.0129	0.0017	3.24292e-14	-0.013	0.0137	0.3417
rs2030342	1	97388226	T	C	0.0143	0.0017	4.03887e-17	0.0153	0.0137	0.2628
rs2075650	19	45395619	A	G	0.0244	0.0023	2.71513e-26	0.0513	0.018	0.00430101
rs208015	17	46252346	T	C	0.0356	0.0034	1.17908e-25	-0.0216	0.0216	0.3153
rs2080454	16	49062590	A	C	-0.0129	0.0017	3.24292e-14	0.0112	0.0136	0.4075
rs2100814	8	28118130	A	G	0.0113	0.0017	2.99008e-11	0.0052	0.0138	0.7074
rs2122042	3	85866335	T	G	0.0235	0.002	7.06188e-32	0.0213	0.0179	0.2335
rs2124499	3	123093541	C	G	-0.0123	0.0017	4.64521e-13	-0.0136	0.0141	0.3367
rs2143253	20	41987392	A	G	-0.0188	0.0026	4.80266e-13	0.0271	0.0226	0.2313
rs2154297	1	80791708	T	C	-0.0115	0.0019	1.42499e-09	0.0115	0.017	0.4998
rs215632	7	32368524	A	G	0.0152	0.0018	3.05495e-17	0.0047	0.0151	0.754899
rs2170382	8	74689288	T	C	0.0172	0.0027	1.88572e-10	0.0163	0.0214	0.4458
rs217671	14	62360464	A	G	-0.0144	0.0019	3.4837e-14	0.0056	0.0166	0.734999
rs2185027	6	153381622	A	C	-0.0135	0.0018	6.38178e-14	-0.0006	0.0144	0.9654
rs2190788	5	144484261	T	G	0.0141	0.0019	1.16193e-13	0.0112	0.0147	0.4447
rs2192158	4	55505360	A	G	0.0129	0.0017	3.24292e-14	0.0065	0.0136	0.632199
rs2228213	6	12124855	A	G	-0.0139	0.0017	2.92279e-16	-0.0222	0.0143	0.1191
rs223051	11	32131303	T	C	0.0112	0.0018	4.90162e-10	0.0097	0.0149	0.5157
rs2230590	3	49936102	T	C	-0.0239	0.0017	6.80074e-45	-0.0025	0.0138	0.8548
rs2275426	1	46487552	A	G	0.0104	0.0016	8.032e-11	0.0185	0.0137	0.1783
rs2282231	1	39569571	T	C	0.0165	0.0021	3.92995e-15	-0.011	0.0173	0.524499
rs2283093	7	126721231	T	C	0.0127	0.0021	1.47002e-09	0.0007	0.0173	0.9682
rs2293605	3	184044433	T	C	-0.0167	0.0027	6.20296e-10	0.0214	0.0184	0.2433
rs2304130	19	19789528	A	G	0.0176	0.003	4.44643e-09	0.0379	0.029	0.1909
rs2304607	5	87988733	A	G	-0.032	0.0025	1.63951e-37	-0.0223	0.0207	0.2825
rs2307022	16	68381978	A	G	0.0135	0.0017	2.00272e-15	0.0252	0.0145	0.0822205
rs2307111	5	75003678	T	C	0.0265	0.0016	1.30075e-61	0.0061	0.0137	0.658901
rs2356865	1	50836334	T	C	-0.0114	0.0019	1.97318e-09	0.0129	0.0176	0.4637
rs2357760	6	120213880	A	G	0.0145	0.0017	1.47094e-17	0.0067	0.0144	0.641599
rs2365389	3	61236462	T	C	-0.0174	0.0017	1.37776e-24	-0.0115	0.0137	0.3995
rs2367112	5	64168193	T	G	0.0119	0.0016	1.02609e-13	0.0092	0.0136	0.4974
rs2425241	20	35018412	T	C	-0.0197	0.0033	2.37695e-09	-0.0121	0.0608	0.8422
rs2425857	20	44914134	A	G	0.0116	0.0017	8.88305e-12	-0.0076	0.0142	0.5951
rs2429150	12	2152655	A	C	-0.0111	0.0018	6.97446e-10	0.011	0.0136	0.4216
rs2479958	13	111984244	A	G	0.0154	0.0018	1.17302e-17	0.0046	0.0136	0.733599
rs248139	5	167352783	A	G	0.0133	0.0022	1.48989e-09	-0.0071	0.0169	0.6732
rs2481665	1	62594677	T	C	0.0161	0.0016	8.0917e-24	0.0081	0.0141	0.5674
rs2491864	1	242989393	A	G	0.0137	0.0021	6.85437e-11	-0.0163	0.0171	0.3405
rs2516739	16	2097158	A	G	-0.0159	0.0021	3.69142e-14	0.0025	0.0164	0.8803
rs2543132	8	15536311	C	G	0.0146	0.0022	3.21516e-11	0.0004	0.0186	0.9841
rs25832	5	66175682	A	G	0.0118	0.0019	5.28074e-10	0.0074	0.0148	0.618399
rs2605603	11	93221105	A	G	-0.0103	0.0016	1.21457e-10	0.0016	0.0136	0.9067
rs2611742	5	95856501	T	C	-0.0152	0.0017	3.85049e-19	0.0137	0.0136	0.3132
rs2619976	17	71754545	T	C	0.0104	0.0018	7.56937e-09	-0.0097	0.0142	0.4937
rs262956	3	183486117	T	G	0.0125	0.0018	3.79953e-12	0.0162	0.0137	0.2363
rs2631681	10	93032943	T	C	-0.0113	0.0017	2.99008e-11	-0.0076	0.0147	0.605701
rs2634047	8	85696337	C	G	-0.0149	0.002	9.33402e-14	0.0056	0.0145	0.699199
rs2680648	3	53777176	T	C	0.016	0.002	1.24419e-15	0.0223	0.016	0.1646
rs2710323	3	52815905	T	C	-0.0141	0.0016	1.22385e-18	0.0084	0.0136	0.5349
rs2721965	8	116662038	A	C	0.0171	0.0018	2.0989e-21	-0.0076	0.0138	0.579101
rs2731222	12	90595383	A	C	0.0131	0.0019	5.39646e-12	0.0023	0.0145	0.8732
rs2733287	12	41880909	A	C	-0.0157	0.0017	2.57577e-20	0.0059	0.0136	0.6631
rs273504	19	18215247	A	G	-0.0153	0.0018	1.89591e-17	-0.0081	0.0135	0.5514
rs2768950	4	49064487	A	G	0.0116	0.0019	1.02631e-09	0.0051	0.0158	0.747699
rs2781668	6	131897278	T	C	0.0169	0.0023	2.01456e-13	0.0025	0.0161	0.8791
rs2814992	6	34617144	A	G	-0.0245	0.0017	4.36415e-47	-0.0258	0.0146	0.0776605
rs2820311	1	201841476	A	G	-0.0235	0.0018	5.90775e-39	0.0044	0.0149	0.7651
rs28350	3	42418446	A	G	0.0177	0.0022	8.59259e-16	0.0112	0.0174	0.5193
rs2836961	21	40627020	A	C	-0.0102	0.0017	1.97318e-09	-0.021	0.0136	0.1218
rs2838006	21	42653567	T	C	-0.0126	0.0018	2.55963e-12	-0.0077	0.0139	0.5811
rs284227	1	82379446	T	C	-0.0147	0.0019	1.01916e-14	-0.0301	0.0144	0.0368901
rs2850969	4	102183594	T	C	-0.0165	0.0024	6.19899e-12	-0.0064	0.0184	0.7286
rs2866816	19	30683879	T	C	0.0129	0.002	1.1185e-10	0.0065	0.0158	0.682299
rs2875762	6	124925032	C	G	0.0139	0.002	3.65286e-12	-0.0197	0.0216	0.3607
rs2890652	2	142959931	T	C	-0.017	0.0023	1.45395e-13	-0.0264	0.0158	0.094591
rs29938	19	34311481	T	C	-0.015	0.0017	1.10908e-18	-0.0106	0.0139	0.4432
rs310618	20	62127121	T	C	-0.0108	0.0018	1.97318e-09	-0.0219	0.0143	0.127
rs3134438	11	122765667	A	C	0.0113	0.0019	2.72488e-09	-0.0106	0.0161	0.5098
rs326889	4	112713436	T	C	-0.0129	0.0018	7.68458e-13	-0.011	0.0144	0.4483
rs329124	5	133865452	A	G	0.0131	0.0017	1.29942e-14	0.0011	0.0137	0.9337
rs329651	11	133767622	T	G	0.0164	0.0021	5.74045e-15	0.0035	0.0235	0.8821
rs331949	4	143663206	T	C	-0.011	0.0017	9.76221e-11	0.0141	0.0147	0.3377
rs340025	15	60908307	T	C	-0.0124	0.0017	3.00623e-13	0.0025	0.0145	0.8634
rs3736485	15	51748610	A	G	0.0134	0.0016	5.52239e-17	0.0024	0.0138	0.8639
rs3739733	9	88897891	A	G	0.0132	0.0021	3.2635e-10	-0.0012	0.0162	0.9419
rs3753549	1	243722892	T	C	-0.0203	0.0025	4.66184e-16	0.0042	0.0185	0.8216
rs3781099	10	27318776	T	C	0.021	0.0031	1.25102e-11	0.0258	0.0219	0.2387
rs3800229	6	108996963	T	G	0.0175	0.0018	2.42432e-22	0.0149	0.0141	0.2899
rs3800649	7	137424509	A	G	0.0122	0.0019	1.35335e-10	-0.0069	0.0158	0.6623
rs3803286	14	103246470	A	G	0.0181	0.0018	8.68303e-24	0.051	0.0143	0.000369301
rs3807566	7	50564204	T	G	-0.0127	0.0017	7.98371e-14	-0.0147	0.014	0.2916
rs3808434	8	116559435	A	G	0.011	0.0016	6.19899e-12	-0.0204	0.0144	0.1572
rs3810291	19	47569003	A	G	0.0274	0.0018	2.5183e-52	0.0146	0.014	0.2976
rs3814883	16	29994922	T	C	0.0232	0.0017	2.10192e-42	-0.0163	0.0137	0.2345
rs3822683	5	96080883	A	G	0.0145	0.0021	5.02877e-12	0.0022	0.0166	0.8952
rs3826705	19	42637232	T	C	-0.0157	0.0027	6.0701e-09	0.0052	0.0258	0.8409
rs3829849	9	129390800	T	C	0.0098	0.0017	8.18004e-09	0.0383	0.014	0.006422
rs3849570	3	81792112	A	C	0.0132	0.0017	8.18349e-15	0.0054	0.0137	0.693201
rs3850422	14	99671788	A	G	-0.0114	0.0016	1.04081e-12	-0.0022	0.0139	0.8749
rs3851083	10	33862727	A	G	-0.0102	0.0016	1.82963e-10	0.0127	0.0137	0.3562
rs3887080	12	121661966	A	G	0.0181	0.0026	3.36577e-12	-0.0058	0.0231	0.8028
rs3902840	9	129419025	A	G	0.0222	0.003	1.36184e-13	-0.0325	0.0201	0.1063
rs3902951	14	69790778	T	G	-0.0134	0.002	2.0842e-11	0.0001	0.0144	0.992
rs3915844	3	9514856	A	G	0.0152	0.0025	1.20183e-09	0.0027	0.022	0.9007
rs39654	3	173095123	A	G	-0.0145	0.0017	1.47094e-17	-0.0198	0.0139	0.1528
rs40067	5	107439012	A	G	-0.0266	0.0023	6.18345e-31	-0.0033	0.0167	0.8449
rs40245	7	21470536	A	T	0.011	0.0018	9.89398e-10	0.0079	0.0141	0.5747
rs4077093	12	51593616	T	G	0.0128	0.0022	5.94912e-09	0.003	0.0163	0.8548
rs4148155	4	89054667	A	G	0.0188	0.0026	4.80266e-13	0.0116	0.0258	0.653699
rs419261	6	33554147	T	C	0.0106	0.0017	4.5093e-10	-0.0032	0.0142	0.8225
rs4273371	3	108119071	T	C	-0.0115	0.0016	6.59884e-13	0.0278	0.0135	0.0397896
rs4278019	6	53693410	A	T	0.0112	0.0019	3.75279e-09	-0.0058	0.0172	0.7377
rs427943	21	46570896	A	C	-0.017	0.0017	1.52397e-23	-0.0285	0.0137	0.0381197
rs4284600	15	31843528	T	C	-0.0118	0.0017	3.88848e-12	-0.0063	0.0137	0.6441
rs4303732	2	100830040	T	C	0.0144	0.0017	2.44157e-17	0.0046	0.0138	0.7405
rs4307239	7	24354300	A	G	-0.0115	0.0017	1.3358e-11	-0.0209	0.0137	0.1271
rs4366093	8	20639811	T	C	-0.0121	0.0018	1.78974e-11	-0.0073	0.014	0.6006
rs4372296	1	98320492	A	C	-0.0133	0.002	2.93093e-11	-0.0203	0.0146	0.1648
rs4372836	2	28973883	T	C	0.0142	0.0018	3.04889e-15	-0.0124	0.0149	0.4025
rs450231	9	101481205	A	G	-0.0127	0.002	2.15315e-10	-0.0008	0.0144	0.9554
rs4516268	17	1846831	A	C	-0.0217	0.0021	4.97993e-25	0.0052	0.0156	0.7377
rs4518345	5	27185904	A	G	-0.0117	0.0019	7.37183e-10	-0.001	0.0158	0.9496
rs453520	2	147907202	T	C	-0.015	0.0017	1.10908e-18	-0.0372	0.0136	0.00637397
rs4624596	3	119571541	T	C	0.0136	0.0023	3.35843e-09	-0.0052	0.0155	0.7391
rs4639527	2	416815	A	G	-0.0172	0.0019	1.39564e-19	0.0048	0.014	0.729899
rs4653017	1	33776728	T	C	0.0122	0.0018	1.22038e-11	0.0174	0.0144	0.2256
rs4670626	2	37046657	T	C	-0.0113	0.0018	3.43446e-10	0.0121	0.014	0.3859
rs4671358	2	60164634	A	T	0.0101	0.0017	2.82984e-09	-0.0025	0.0151	0.8693
rs4673553	2	211608379	T	G	-0.0142	0.0017	6.65838e-17	-0.0043	0.0136	0.7546
rs4718966	7	70040558	T	C	0.0127	0.0018	1.71912e-12	0.0087	0.0139	0.531001
rs4722398	7	3125220	T	C	0.0158	0.0025	2.61563e-10	0.0335	0.0268	0.212
rs4722672	7	27231762	T	C	-0.0151	0.0021	6.45657e-13	0.0372	0.0168	0.0266097
rs4725984	7	150668514	T	C	-0.0128	0.0017	5.09694e-14	0.0084	0.0148	0.5718
rs4737183	8	64720693	A	G	0.0112	0.0017	4.45085e-11	0.0126	0.0137	0.3576
rs4740383	9	133783566	A	G	0.0126	0.0018	2.55963e-12	0.0043	0.0136	0.753401
rs4744275	9	96482633	A	G	0.0144	0.0018	1.24419e-15	-0.0064	0.0147	0.664599
rs4759073	12	54653258	A	G	-0.0116	0.0017	8.88305e-12	-0.0059	0.0137	0.6672
rs4759228	12	56508409	C	G	-0.0157	0.0019	1.41868e-16	0.0148	0.0158	0.3499
rs4764949	12	103658096	A	G	0.0184	0.0018	1.57684e-24	-0.0244	0.014	0.0809003
rs4766710	12	114437708	A	G	0.0229	0.0035	6.03545e-11	0.009	0.0261	0.730999
rs4796243	17	35057883	A	G	-0.0124	0.0019	6.74071e-11	-0.0281	0.0158	0.0748497
rs4814512	20	16564210	A	C	0.0133	0.0021	2.3992e-10	0.0113	0.0188	0.5482
rs4820408	22	40604945	T	G	0.0151	0.0017	6.54608e-19	-0.007	0.0139	0.611899
rs4841659	8	11828200	T	C	0.0149	0.0017	1.87265e-18	-0.0192	0.0235	0.4122
rs4858193	3	20441050	T	C	0.0129	0.0019	1.12543e-11	0.0222	0.0154	0.1501
rs4864201	4	130731284	T	C	0.0141	0.0017	1.09394e-16	-0.0118	0.014	0.4015
rs487060	6	160774459	T	C	0.011	0.0016	6.19899e-12	-0.0164	0.0135	0.2271
rs4906908	15	27040082	T	G	-0.0103	0.0017	1.37121e-09	0.003	0.0135	0.8275
rs4936175	11	132641959	T	C	-0.0122	0.0017	7.1534e-13	-0.0261	0.0141	0.0643206
rs4969387	17	79081724	C	G	-0.0145	0.002	4.16772e-13	-0.0089	0.0143	0.5306
rs498240	6	31892592	A	G	-0.0267	0.0033	5.9221e-16	0.0615	0.0343	0.0724503
rs4985155	16	15129459	A	G	0.012	0.0017	1.67918e-12	-0.0182	0.0143	0.2018
rs4986044	17	21261560	T	C	-0.0164	0.0016	1.18344e-24	-0.0074	0.0136	0.583899
rs5396	3	170744815	T	C	-0.0154	0.0018	1.17302e-17	-0.022	0.0156	0.159
rs543874	1	177889480	A	G	-0.0475	0.002	1.09874e-124	0.0039	0.0177	0.8249
rs555267	18	40992698	T	G	0.0126	0.0017	1.2463e-13	-0.0039	0.0147	0.7904
rs559267	20	54157497	A	G	-0.0115	0.0017	1.3358e-11	-0.0135	0.0151	0.3707
rs577525	10	99769388	T	C	-0.0166	0.0017	1.59574e-22	0.0025	0.0136	0.8565
rs580438	3	13345450	T	C	0.0114	0.0018	2.3992e-10	0.0227	0.0146	0.1203
rs587230	11	69299771	A	G	0.0149	0.0023	9.27858e-11	0.0071	0.0199	0.722301
rs6019482	20	47495560	T	C	-0.0178	0.0023	1.00099e-14	0.0049	0.0181	0.7862
rs6121381	20	30785593	A	T	-0.0147	0.0024	9.06836e-10	-0.0412	0.02	0.03879
rs6138482	20	25059442	T	C	0.0147	0.002	1.98207e-13	-0.0186	0.0175	0.2884
rs6142096	20	32686658	A	G	0.0137	0.0017	7.70322e-16	0.0067	0.0137	0.6216
rs621042	12	18789007	A	C	-0.0107	0.0017	3.09153e-10	-0.0065	0.0136	0.6344
rs6235	5	95728898	C	G	-0.0175	0.0019	3.2453e-20	-0.0273	0.015	0.0679908
rs6265	11	27679916	T	C	-0.0412	0.0021	1.06327e-85	-0.0447	0.0187	0.0169001
rs629443	13	76386075	T	G	0.0116	0.0019	1.02631e-09	0.0192	0.0155	0.2138
rs6442101	3	48130893	T	C	-0.0117	0.0017	5.88719e-12	0.0065	0.0157	0.679499
rs6443750	3	181329682	T	C	-0.0148	0.0021	1.82005e-12	-0.0261	0.0167	0.119
rs6448587	4	28561990	A	C	0.0167	0.0023	3.8461e-13	0.0241	0.0162	0.1374
rs6449531	5	60712212	A	G	-0.0127	0.0018	1.71912e-12	-0.0273	0.0149	0.0682402
rs6461115	7	2103668	A	G	0.0144	0.0019	3.4837e-14	0.0307	0.0148	0.0376999
rs6463489	7	5542513	T	C	0.0157	0.0026	1.55591e-09	0.0301	0.0264	0.2548
rs6474945	9	15670492	T	G	-0.0186	0.0016	3.07593e-31	-0.0106	0.0136	0.4358
rs6477694	9	111932342	T	C	-0.0123	0.0017	4.64521e-13	-0.0035	0.0139	0.8011
rs651548	12	99560183	A	G	0.0139	0.0018	1.14319e-14	-0.0234	0.0141	0.0977507
rs6545714	2	59307725	A	G	-0.0191	0.0017	2.73581e-29	-0.0041	0.0138	0.767901
rs6548221	2	295255	A	G	0.0151	0.002	4.35258e-14	0.0205	0.0166	0.2187
rs6564360	16	76779612	A	G	-0.0135	0.0022	8.44318e-10	-0.018	0.0174	0.3006
rs6569648	6	130349119	T	C	-0.0126	0.0019	3.32115e-11	0.0091	0.0166	0.5843
rs6577584	1	6715390	T	G	-0.0131	0.0018	3.39364e-13	-0.0035	0.0142	0.8042
rs6587552	1	151018861	A	G	0.0173	0.002	5.14994e-18	-0.0014	0.0152	0.9272
rs6606686	12	110903380	C	G	-0.0136	0.0018	4.17076e-14	-0.0131	0.0145	0.3644
rs663129	18	57838401	A	G	0.0545	0.0019	6.00496e-181	0.0027	0.0175	0.8762
rs6690764	1	92976590	A	G	-0.0154	0.0022	2.55963e-12	-0.0014	0.0163	0.933
rs6700816	1	174883994	A	T	0.0345	0.0051	1.3358e-11	-0.0541	0.0597	0.3651
rs6700838	1	47700027	T	C	-0.017	0.0017	1.52397e-23	0.0025	0.0141	0.8566
rs6710871	2	143960593	A	G	0.0179	0.0024	8.76238e-14	-0.0161	0.0225	0.4741
rs6711584	2	104421692	A	G	0.0128	0.0017	5.09694e-14	0.01	0.0136	0.4619
rs6713781	2	40291940	C	G	-0.0123	0.0018	8.29639e-12	0.0067	0.0144	0.639699
rs6720868	2	230663576	T	C	0.0155	0.0018	7.23558e-18	0.0072	0.0147	0.6237
rs6738445	2	172599615	T	C	-0.0133	0.0018	1.48061e-13	-0.0445	0.0164	0.00673597
rs6764533	3	196088464	A	G	0.0116	0.0018	1.16025e-10	0.0163	0.0148	0.2694
rs6767619	3	156893782	C	G	0.0119	0.0018	3.81446e-11	0.0037	0.0147	0.8007
rs6786582	3	135898984	T	C	-0.0159	0.0018	1.01602e-18	-0.0344	0.0166	0.03861
rs6804181	3	116937546	A	T	0.0153	0.0023	2.88795e-11	0.0202	0.0163	0.2141
rs6804842	3	25106437	A	G	-0.0156	0.0017	4.45452e-20	-0.0283	0.0136	0.0372503
rs6827083	4	153075491	A	G	-0.0097	0.0016	1.34022e-09	-0.022	0.0138	0.1111
rs6843738	4	103936001	A	G	-0.0107	0.0017	3.09153e-10	-0.0025	0.0141	0.8601
rs6888159	5	63932234	C	G	0.0114	0.0018	2.3992e-10	-0.0084	0.0142	0.5565
rs6900723	6	23876240	T	C	-0.0112	0.0018	4.90162e-10	0.0042	0.0142	0.768999
rs6921533	6	73742334	T	C	0.0118	0.0019	5.28074e-10	0.0072	0.0147	0.6246
rs6963840	7	78144371	T	C	0.0154	0.0024	1.3929e-10	-0.006	0.0217	0.782299
rs6968554	7	17287106	A	G	-0.01	0.0017	4.04475e-09	0.0045	0.0144	0.7526
rs7006629	8	87519542	T	C	0.0109	0.0017	1.43845e-10	-0.0175	0.0136	0.1988
rs7024334	9	109072075	T	G	0.0138	0.002	5.20025e-12	-0.0156	0.0167	0.3497
rs7042372	9	6959840	A	G	0.0122	0.0018	1.22038e-11	-0.0048	0.0139	0.731301
rs7083450	10	103984060	T	C	0.0159	0.0023	4.74364e-12	-0.014	0.0217	0.5185
rs7084454	10	21821274	A	G	0.0193	0.0019	3.05604e-24	0.0342	0.0147	0.0199301
rs7102454	11	65594820	T	C	-0.0158	0.0018	1.66736e-18	-0.0087	0.015	0.5647
rs711347	4	52926216	A	T	-0.0122	0.0019	1.35335e-10	-0.0007	0.0151	0.9626
rs7117238	11	78040259	A	G	-0.0131	0.0022	2.60796e-09	-0.018	0.0171	0.2916
rs7120873	11	49459474	T	C	0.0172	0.0027	1.88572e-10	0.023	0.0251	0.3608
rs7123876	11	72444583	T	C	-0.0119	0.0019	3.77258e-10	0.0057	0.0139	0.6822
rs7124681	11	47529947	A	C	0.0263	0.0016	1.03084e-60	-0.012	0.0142	0.398
rs7133378	12	124409502	A	G	0.0125	0.0018	3.79953e-12	0.0078	0.0151	0.6076
rs7138803	12	50247468	A	G	0.03	0.0017	1.07195e-69	-0.0194	0.014	0.1645
rs7144011	14	79940383	T	G	0.0282	0.002	3.7977e-45	-0.0239	0.0159	0.1323
rs7147503	14	101539384	T	C	-0.0119	0.0018	3.81446e-11	0.016	0.0136	0.2371
rs7164727	15	73093991	T	C	0.0182	0.0017	9.55163e-27	-0.0057	0.0146	0.6952
rs7181498	15	95271404	T	C	0.0163	0.0018	1.35874e-19	-0.0028	0.0136	0.8352
rs7181610	15	35826859	A	T	0.0145	0.0025	6.63149e-09	-0.015	0.0271	0.581
rs7187776	16	28857645	A	G	-0.0265	0.0016	1.30075e-61	0.0293	0.0137	0.0321004
rs7195386	16	24578458	T	C	0.0133	0.0017	5.13625e-15	-0.021	0.0136	0.1213
rs719802	11	113234679	T	C	0.0101	0.0018	2.01032e-08	-0.0024	0.0144	0.8659
rs7200919	16	67316600	A	G	0.0095	0.0017	2.29389e-08	0.0011	0.0136	0.9334
rs7206608	16	82872628	C	G	-0.0132	0.0019	3.72163e-12	-0.0081	0.0142	0.5657
rs7209235	17	73759552	A	G	-0.0111	0.0019	5.15452e-09	0.0324	0.0162	0.0461604
rs7211567	17	31460899	T	C	-0.0145	0.0021	5.02877e-12	-0.008	0.0155	0.604301
rs7217226	17	2136065	T	G	-0.013	0.0017	2.05628e-14	-0.0231	0.0142	0.1032
rs7239114	18	45921214	A	G	0.0124	0.0017	3.00623e-13	0.019	0.0136	0.162
rs7243357	18	56883319	T	G	0.0194	0.0021	2.50924e-20	-0.0173	0.0153	0.258
rs7334078	13	99120484	T	C	0.0121	0.0019	1.90984e-10	-0.0084	0.0156	0.5924
rs733594	8	85077686	T	C	0.0138	0.0018	1.76524e-14	0.0182	0.0153	0.235
rs7377083	4	102708997	A	C	0.02	0.0018	1.10773e-28	0.0082	0.0137	0.550201
rs740157	7	77055885	A	G	0.0116	0.0016	4.16772e-13	0.0082	0.0136	0.5478
rs7444298	5	87730027	A	G	0.0179	0.002	3.55482e-19	0.0289	0.0171	0.0908908
rs7531118	1	72837239	T	C	-0.0256	0.0016	1.27775e-57	-0.0171	0.0138	0.2144
rs7531656	1	49828663	A	G	0.0195	0.0017	1.85395e-30	0.0063	0.014	0.6494
rs7535528	1	2444414	A	G	-0.0152	0.0018	3.05495e-17	-0.0146	0.0142	0.3038
rs7550711	1	110082886	T	C	0.0649	0.005	1.58881e-38	0.0562	0.0292	0.0547003
rs7556169	1	8741401	A	G	-0.0103	0.0018	1.0514e-08	0.0263	0.0146	0.0722703
rs7557796	2	86766153	T	C	0.016	0.0018	6.1723e-19	-0.0161	0.0139	0.2455
rs7560871	2	145616899	A	G	0.0218	0.0034	1.43845e-10	-0.0331	0.026	0.2021
rs7561278	2	48954905	T	C	0.0159	0.0021	3.69142e-14	0.035	0.0161	0.0294002
rs7564679	2	204012790	A	G	-0.0116	0.0016	4.16772e-13	-0.0189	0.0136	0.1661
rs756717	16	72996162	A	G	-0.0148	0.0017	3.15114e-18	0.0119	0.0139	0.3919
rs7599312	2	213413231	A	G	-0.0186	0.0019	1.24945e-22	-0.0118	0.0148	0.4263
rs7600699	2	156018263	C	G	-0.0149	0.0024	5.35495e-10	-0.0011	0.0203	0.9577
rs7601895	2	55281901	C	G	0.0149	0.0019	4.43055e-15	0.0043	0.0148	0.7727
rs7607351	2	69562127	T	C	0.0119	0.0017	2.55963e-12	-0.0024	0.0139	0.8652
rs7607369	2	219279097	A	G	0.0117	0.0016	2.62217e-13	0.0068	0.0138	0.621001
rs761423	1	17301672	T	C	0.0113	0.0017	2.99008e-11	-0.0099	0.014	0.4792
rs7615297	3	156299313	C	G	0.0149	0.0024	5.35495e-10	0.0046	0.0184	0.8029
rs762147	21	39238610	A	G	-0.0115	0.0019	1.42499e-09	0.0152	0.015	0.3085
rs7640424	3	107820063	T	C	-0.0136	0.0018	4.17076e-14	0.0018	0.0142	0.9012
rs7674623	4	80794681	T	C	0.0135	0.0022	8.44318e-10	-0.0103	0.0182	0.5716
rs7683836	4	180167906	A	G	-0.0114	0.0017	2.00193e-11	-0.007	0.0136	0.6041
rs7694732	4	115124089	A	G	0.0099	0.0017	5.76177e-09	0.0194	0.0136	0.1548
rs769674	4	140881964	A	T	0.0135	0.0018	6.38178e-14	0.0252	0.0144	0.0795903
rs7710595	5	106506697	A	C	0.0101	0.0017	2.82984e-09	0.0062	0.0136	0.6489
rs7711753	5	122733317	A	G	-0.0134	0.0016	5.52239e-17	-0.0118	0.0137	0.3881
rs7715256	5	153537893	T	G	-0.0166	0.0016	3.22212e-25	-0.0172	0.0138	0.2128
rs7716275	5	137631073	T	G	-0.0132	0.0021	3.2635e-10	0.0071	0.0176	0.6866
rs7730004	5	43191033	T	C	0.0148	0.0018	1.99767e-16	0.0092	0.0137	0.5008
rs7730898	5	170459675	A	G	0.0168	0.0018	1.02593e-20	0.0202	0.0145	0.1637
rs7748777	6	41133806	A	G	0.0105	0.0016	5.2913e-11	0.008	0.0137	0.5587
rs775731	3	77624784	T	C	-0.0108	0.0017	2.11237e-10	0.0253	0.0137	0.0643295
rs7760082	6	21919387	A	G	-0.0122	0.0018	1.22038e-11	0.0113	0.0142	0.4269
rs7784465	7	6418275	T	C	-0.0164	0.0025	5.38078e-11	-0.0366	0.0196	0.0616297
rs7844647	8	34503776	T	C	0.0123	0.0018	8.29639e-12	0.0095	0.0158	0.5465
rs785278	1	33307987	A	T	-0.0159	0.0023	4.74364e-12	-0.003	0.0172	0.8621
rs7865157	9	122631560	T	C	0.0177	0.0028	2.59156e-10	0.016	0.0244	0.5109
rs7869771	9	94180627	A	C	0.014	0.0019	1.72661e-13	-0.0004	0.0167	0.9799
rs7871866	9	131027982	C	G	0.0187	0.0024	6.6131e-15	0.026	0.0172	0.1316
rs7874154	9	27777012	T	C	-0.0127	0.0017	7.98371e-14	-0.0023	0.0137	0.866
rs7893571	10	16750129	T	G	0.0136	0.0018	4.17076e-14	0.008	0.0148	0.5872
rs7899106	10	87410904	A	G	-0.0331	0.0037	3.68778e-19	-0.0471	0.0327	0.15
rs7903146	10	114758349	T	C	-0.0181	0.0018	8.68303e-24	-0.0239	0.017	0.1579
rs7919	16	70514828	A	C	-0.0158	0.0017	1.48432e-20	-0.0019	0.014	0.8921
rs7941030	11	122522375	T	C	-0.0112	0.0017	4.45085e-11	0.0111	0.0139	0.4268
rs7948120	11	28763321	T	C	-0.0132	0.0019	3.72163e-12	0.0106	0.0171	0.5354
rs7968230	12	133481917	A	G	0.0131	0.0018	3.39364e-13	-0.0175	0.014	0.2127
rs7973955	12	118409640	A	G	-0.0126	0.0019	3.32115e-11	-0.0199	0.0153	0.1929
rs7975187	12	60964108	A	G	-0.0128	0.0021	1.09275e-09	0.0046	0.0171	0.787601
rs799449	7	44784697	T	C	0.013	0.0017	2.05628e-14	0.0149	0.0137	0.2768
rs8016771	14	102649451	T	G	-0.019	0.0031	8.84152e-10	0.0032	0.0234	0.8902
rs8016859	14	30484722	C	G	0.0349	0.0043	4.80695e-16	-0.0908	0.0553	0.101
rs8033510	15	61445514	T	C	0.0106	0.0018	3.88801e-09	-0.0167	0.0145	0.2476
rs8036040	15	36402716	A	C	0.0109	0.0017	1.43845e-10	-0.0256	0.0136	0.0589006
rs8047395	16	53798523	A	G	0.0642	0.0017	0	0.0146	0.0135	0.2797
rs8070454	17	38160754	T	C	-0.0098	0.0017	8.18004e-09	-0.0013	0.0138	0.9261
rs8071182	17	55336155	A	G	0.0133	0.0022	1.48989e-09	0.0048	0.0188	0.7974
rs8075273	17	61728881	A	C	-0.0133	0.0018	1.48061e-13	-0.01	0.0161	0.5332
rs8081039	17	75995829	T	C	0.0233	0.0038	8.70111e-10	-0.0045	0.025	0.8585
rs8089514	18	69224478	A	T	0.0126	0.0019	3.32115e-11	0.0217	0.0157	0.1685
rs8092503	18	52479487	A	G	-0.0165	0.0019	3.81382e-18	0.0009	0.0144	0.9477
rs8094523	18	57878155	A	G	-0.0305	0.0032	1.55401e-21	-0.0109	0.0194	0.5755
rs8097544	18	1839564	A	G	-0.02	0.0025	1.24419e-15	0.0072	0.0179	0.6885
rs8102137	19	30296853	T	C	-0.0193	0.0018	8.00564e-27	0.0135	0.0142	0.3419
rs8123881	20	15819495	A	G	-0.0196	0.0024	3.17027e-16	0.0035	0.016	0.825
rs823074	1	205774839	T	C	0.0112	0.0017	4.45085e-11	0.0069	0.0136	0.6148
rs825680	16	73606563	A	T	0.0104	0.0018	7.56937e-09	-0.0048	0.0138	0.7272
rs827092	3	157985182	T	C	0.0129	0.0017	3.24292e-14	0.0204	0.0136	0.1334
rs845084	10	125220036	A	G	0.014	0.002	2.55963e-12	0.0003	0.0155	0.9845
rs847747	6	40080069	T	G	-0.0113	0.0019	2.72488e-09	-0.0035	0.0141	0.8059
rs849135	7	28196413	A	G	0.0109	0.0016	9.59171e-12	-0.013	0.0136	0.3403
rs853679	6	28296863	A	C	0.0134	0.0022	1.12271e-09	0.0022	0.0267	0.9336
rs868554	16	20050466	C	G	-0.019	0.002	2.0989e-21	-0.0138	0.0145	0.3434
rs879620	16	4015729	T	C	0.0231	0.0018	1.06674e-37	0.0063	0.0138	0.6446
rs889398	16	69556715	T	C	-0.0196	0.0016	1.67996e-34	-0.0206	0.0138	0.1365
rs892261	13	65884191	T	C	-0.0103	0.0017	1.37121e-09	0.0032	0.0135	0.8114
rs895330	19	4060707	C	G	0.0201	0.0023	2.34912e-18	-0.0079	0.0183	0.6675
rs900144	11	13294268	T	C	0.0166	0.0017	1.59574e-22	0.0127	0.0136	0.3497
rs901630	6	98539519	T	C	-0.0146	0.0017	8.83153e-18	0.0012	0.0143	0.9321
rs902695	2	113955074	A	G	-0.0103	0.0017	1.37121e-09	0.0145	0.0137	0.2922
rs903959	8	142630782	A	T	0.0106	0.0018	3.88801e-09	0.0188	0.0139	0.1781
rs905938	1	154991389	T	C	-0.0149	0.0019	4.43055e-15	-0.033	0.016	0.0398997
rs9077	1	202116238	A	G	-0.0138	0.0019	3.78156e-13	-0.0123	0.0146	0.3993
rs925018	3	62713143	C	G	-0.013	0.0018	5.11448e-13	-0.0221	0.0153	0.1505
rs925421	4	60253877	A	G	0.0116	0.002	6.63149e-09	-0.0069	0.0153	0.6552
rs9291467	4	25428296	T	C	0.014	0.0017	1.79117e-16	-0.0054	0.0139	0.6983
rs9294260	6	83433228	A	G	0.0147	0.0016	4.02077e-20	-0.0271	0.0136	0.0464398
rs9299	17	46669430	T	C	0.0121	0.0018	1.78974e-11	0.0113	0.0147	0.4446
rs930295	2	50233352	A	C	0.0211	0.0023	4.56153e-20	-0.0032	0.0202	0.876
rs9332817	11	118365210	C	G	-0.0382	0.006	1.9318e-10	-0.0093	0.0372	0.8019
rs934515	2	79482643	A	G	0.0185	0.0027	7.29e-12	-0.0432	0.0179	0.0154899
rs9349239	6	42676480	A	G	0.0122	0.0017	7.1534e-13	-0.0119	0.0136	0.3833
rs9362662	6	90296588	A	G	0.0112	0.0017	4.45085e-11	0.0166	0.0137	0.2257
rs9367368	6	13189275	T	C	0.0121	0.0018	1.78974e-11	0.0093	0.0139	0.5059
rs9426003	1	34602870	A	G	-0.0116	0.0019	1.02631e-09	0.0315	0.0156	0.0441499
rs9463175	6	9510030	T	C	-0.0108	0.0017	2.11237e-10	-0.0333	0.0144	0.0206201
rs946526	1	46487168	T	C	-0.0314	0.0043	2.82836e-13	-0.0679	0.0399	0.0888403
rs9475173	6	55013291	A	G	0.0108	0.0019	1.31418e-08	0.0215	0.0136	0.1148
rs9507983	13	28640563	T	C	-0.0156	0.0018	4.44955e-18	-0.0231	0.0139	0.0974698
rs9527706	13	58402479	A	G	-0.0115	0.0018	1.67095e-10	0.004	0.0153	0.794301
rs9530843	13	79563749	A	C	0.0128	0.0018	1.15112e-12	0.0048	0.0145	0.7424
rs9538141	13	59178258	A	G	0.0164	0.0017	5.05858e-22	-0.0027	0.0136	0.8426
rs954018	18	42598463	A	G	-0.013	0.0018	5.11448e-13	-0.0244	0.0142	0.0850296
rs9540493	13	66205704	A	G	0.0139	0.0017	2.92279e-16	0.0161	0.0137	0.2401
rs9571687	13	67472713	A	C	-0.0129	0.0018	7.68458e-13	0.0093	0.0162	0.5677
rs9595908	13	33184288	T	C	0.0159	0.0017	8.52437e-21	-0.0124	0.0137	0.3671
rs9603697	13	40783323	T	C	0.0141	0.0018	4.75103e-15	0.0204	0.0138	0.1382
rs9615905	22	48875699	T	C	0.011	0.0017	9.76221e-11	0.001	0.0136	0.9425
rs9630985	2	181607676	A	C	-0.0177	0.0018	8.08959e-23	0.0163	0.0154	0.2909
rs9675376	18	57969244	A	G	0.035	0.0018	3.24773e-84	0.0134	0.0156	0.3883
rs967605	1	23399932	T	C	-0.0192	0.0023	6.95309e-17	-0.017	0.0211	0.4221
rs9688431	6	73922654	T	C	0.0231	0.0035	4.11158e-11	-0.0471	0.0393	0.2307
rs9714342	3	90428286	T	C	-0.0151	0.0019	1.90515e-15	0.0047	0.0137	0.7339
rs972283	7	130466854	A	G	0.0096	0.0016	1.97318e-09	0.0222	0.0136	0.1028
rs972540	2	207244783	A	G	-0.013	0.0018	5.11448e-13	0.0328	0.0163	0.0448095
rs977540	16	9724750	A	G	0.014	0.0019	1.72661e-13	0.0192	0.0164	0.2415
rs9787495	10	103206115	A	G	-0.0103	0.0017	1.37121e-09	0.0151	0.014	0.2791
rs980329	2	60285100	T	C	-0.0133	0.002	2.93093e-11	0.0137	0.0157	0.3838
rs9806058	14	35673470	A	T	0.0164	0.0026	2.83227e-10	-0.0468	0.0249	0.0605299
rs9814633	3	41310470	A	G	0.0122	0.0018	1.22038e-11	0.013	0.014	0.3547
rs9816226	3	185834499	A	T	-0.0323	0.0021	2.19692e-53	-0.0052	0.0184	0.7758
rs9838283	3	50820486	A	G	0.0161	0.0026	5.92897e-10	-0.0297	0.0203	0.1441
rs987237	6	50803050	A	G	-0.0409	0.0021	1.74813e-84	-0.0067	0.0165	0.6856
rs9905991	17	80052073	A	G	0.01	0.0017	4.04475e-09	0.0212	0.0136	0.1183
rs9927848	16	23833071	A	C	-0.0122	0.002	1.06068e-09	-0.0053	0.0171	0.7573
rs9931967	16	20375351	T	G	0.0163	0.0017	8.96044e-22	0.0214	0.0136	0.1138
rs9951893	18	60739250	T	C	-0.0115	0.0017	1.3358e-11	0.0308	0.0137	0.0245499
rs998584	6	43757896	A	C	-0.0131	0.0017	1.29942e-14	-0.0392	0.0136	0.00402903
rs998732	19	19378671	A	G	0.0171	0.0022	7.6814e-15	-0.0151	0.0226	0.5039

## Sheet: Table S6
Supplementary Table S6: Single nucleotide polymorphisms (SNPs) used to construct the instruments for Mendelian randomization analysis BMI (Yengo et al.) – shoulder injury (N=598)
					Exposure:BMI (Yengo et al.)			Outcome: shoulder injury
SNP	Chromosome	Position	Effect allele	Other allele	Beta	Standard error	P value	Beta	Standard error	P value
rs1000096	4	38692835	T	C	-0.0144	0.0018	1.24419e-15	-0.0476	0.0222	0.0316097
rs1000940	17	5283252	A	G	-0.0154	0.0018	1.17302e-17	-0.0241	0.022	0.2745
rs1003081	11	118913993	T	C	0.0121	0.0016	3.95395e-14	0.0071	0.0228	0.757201
rs1006353	13	28047269	A	G	0.0126	0.0019	3.32115e-11	-0.0218	0.0236	0.3564
rs10083803	16	6701400	T	C	-0.0127	0.0019	2.32173e-11	-0.0089	0.0253	0.723701
rs10110727	8	14324437	A	G	0.0135	0.002	1.47845e-11	0.0329	0.0252	0.1922
rs10118701	9	103061366	A	G	-0.0163	0.0018	1.35874e-19	-0.022	0.0222	0.3215
rs10132280	14	25928179	A	C	-0.0223	0.0018	3.00174e-35	-0.0451	0.0228	0.0474701
rs10146527	14	79499850	T	C	0.0137	0.0017	7.70322e-16	0.002	0.0255	0.9372
rs10182181	2	25150296	A	G	-0.0325	0.0016	9.96983e-92	-0.0094	0.022	0.6675
rs1020548	6	56810539	A	G	-0.0132	0.0023	9.51639e-09	-0.0235	0.0277	0.3963
rs10211055	2	229016917	T	C	-0.0157	0.0018	2.72794e-18	-0.0281	0.0233	0.2291
rs10269783	7	49616203	A	G	0.0133	0.0017	5.13625e-15	-0.0163	0.0217	0.4539
rs1035010	7	69598328	T	C	0.0139	0.002	3.65286e-12	-0.0096	0.0243	0.6938
rs1037587	11	11796727	T	C	0.0106	0.0017	4.5093e-10	0.0083	0.0217	0.702999
rs1038088	17	28074563	T	G	-0.0117	0.0016	2.62217e-13	0.007	0.0216	0.747001
rs10408013	19	33963766	T	C	0.0111	0.0018	6.97446e-10	-0.0044	0.0276	0.8746
rs10438964	18	42950629	T	C	-0.0127	0.0019	2.32173e-11	0.0211	0.0252	0.4012
rs1045411	13	31033232	T	C	-0.0148	0.0019	6.72889e-15	-0.0192	0.0229	0.4019
rs10460960	3	42308735	A	G	0.0197	0.0025	3.27381e-15	-0.0123	0.0357	0.7298
rs1048932	11	115044850	A	C	-0.016	0.0017	4.87876e-21	-0.0072	0.0219	0.741199
rs10499276	6	154309808	T	C	0.0172	0.0025	5.98526e-12	-0.0041	0.0287	0.887
rs10511093	3	83763541	T	C	-0.0228	0.0034	2.00193e-11	-0.0022	0.0495	0.9641
rs10733051	1	167280354	A	G	0.0097	0.0016	1.34022e-09	-0.0204	0.0218	0.3493
rs10744146	12	17212881	A	G	-0.0122	0.0017	7.1534e-13	-0.0297	0.0217	0.1701
rs10745785	12	97586257	T	C	-0.0111	0.0018	6.97446e-10	0.037	0.0222	0.0954201
rs10754210	1	197012111	A	G	-0.0123	0.0018	8.29639e-12	-0.0377	0.0233	0.106
rs1075901	17	15943910	T	C	-0.0121	0.0016	3.95395e-14	0.0128	0.022	0.561
rs10772055	12	33379440	C	G	-0.0172	0.0024	7.68458e-13	-0.0027	0.0313	0.9303
rs10773049	12	124506631	T	C	-0.0116	0.0017	8.88305e-12	0.0334	0.0219	0.1286
rs10779751	1	11284336	A	G	0.0139	0.0018	1.14319e-14	0.0032	0.0249	0.8973
rs10797115	9	92191256	T	C	0.0124	0.0017	3.00623e-13	0.0003	0.0217	0.9873
rs10818810	9	126096522	A	G	0.0126	0.0017	1.2463e-13	0.0054	0.0223	0.8078
rs10818938	9	127049237	A	G	0.0114	0.0017	2.00193e-11	-0.0179	0.0218	0.4121
rs10830452	11	89966202	A	G	-0.0111	0.0018	6.97446e-10	-0.0488	0.023	0.0338501
rs10838122	11	43551416	T	C	-0.0105	0.0017	6.55504e-10	-0.0135	0.0218	0.534399
rs10840606	11	2234690	A	G	-0.0164	0.0024	8.29639e-12	-0.0638	0.0274	0.01986
rs10842240	12	24060075	C	G	0.0218	0.0027	6.79906e-16	0.0094	0.03	0.7536
rs10867256	9	81367391	T	C	-0.0118	0.0017	3.88848e-12	-0.0424	0.0222	0.0563106
rs10876418	12	39428802	T	C	-0.0123	0.0019	9.56417e-11	0.006	0.0277	0.8286
rs10878946	12	69642315	T	C	-0.0141	0.0019	1.16193e-13	-0.034	0.0226	0.1326
rs10883553	10	102635475	A	C	0.0119	0.0018	3.81446e-11	-0.0291	0.022	0.1852
rs10883759	10	104412049	A	G	-0.0122	0.0018	1.22038e-11	-0.027	0.0257	0.2929
rs10886017	10	118672531	A	C	0.0152	0.0019	1.24419e-15	0.0056	0.0252	0.8257
rs10915840	1	225668524	A	G	-0.0118	0.0019	5.28074e-10	-0.0053	0.0257	0.8354
rs10920678	1	190239907	A	G	0.0155	0.0016	3.40768e-22	0.0308	0.0217	0.1558
rs10923724	1	119546842	T	C	-0.0118	0.0016	1.64345e-13	-0.0085	0.0232	0.7149
rs10929925	2	6155557	A	C	-0.0143	0.0016	3.98074e-19	-0.0101	0.0216	0.641599
rs10930641	2	175000711	A	G	-0.0137	0.0017	7.70322e-16	-0.0047	0.0219	0.8291
rs10935143	3	134665159	A	G	-0.0109	0.0017	1.43845e-10	-0.0027	0.0225	0.9044
rs10938397	4	45182527	A	G	-0.0324	0.0016	3.5524e-91	-0.041	0.0217	0.0584602
rs10953620	7	109173373	A	C	-0.0101	0.0017	2.82984e-09	0.0282	0.0218	0.1963
rs10962549	9	16719445	T	C	0.0198	0.0023	7.38966e-18	0.0471	0.0307	0.1243
rs10971712	9	33820938	T	C	-0.0197	0.0027	2.95797e-13	-0.0316	0.0279	0.258
rs10989568	9	104396304	A	G	0.0107	0.0017	3.09153e-10	-0.0104	0.0216	0.631899
rs11066301	12	112871372	A	G	0.0114	0.0016	1.04081e-12	0.0195	0.0221	0.3783
rs1106908	17	34942595	A	G	-0.0158	0.0016	5.3433e-23	-0.0112	0.0221	0.6138
rs11074446	16	20255123	T	C	0.0225	0.0024	6.91758e-21	0.0334	0.0271	0.2179
rs11075489	16	62803841	T	C	-0.0111	0.0017	6.60285e-11	-0.0067	0.0217	0.7563
rs11079849	17	47090785	T	C	-0.0188	0.0019	4.38763e-23	0.0031	0.0238	0.8964
rs11115176	12	82465797	T	C	0.0121	0.0019	1.90984e-10	-0.0062	0.0259	0.811
rs11118308	1	219633869	A	G	0.0101	0.0016	2.74563e-10	-0.0219	0.0217	0.3135
rs11128760	3	15873407	A	G	0.011	0.0017	9.76221e-11	-0.0502	0.0223	0.0240602
rs11150911	18	73498528	A	C	0.0133	0.0018	1.48061e-13	0.0103	0.0235	0.661601
rs11208662	1	65987164	C	G	0.0209	0.0031	1.5629e-11	0.0183	0.0386	0.6349
rs11251352	10	2585792	A	G	-0.0109	0.0018	1.39934e-09	-0.0217	0.0217	0.3163
rs11496125	7	103417557	T	C	0.0169	0.0017	2.75553e-23	0.0021	0.0217	0.9234
rs11577179	1	155983710	A	G	-0.0108	0.0017	2.11237e-10	0.0056	0.0223	0.8023
rs11583122	1	38053458	T	C	0.0182	0.003	1.30592e-09	-0.0218	0.0375	0.5613
rs11600990	11	64082807	T	C	-0.0178	0.0023	1.00099e-14	0.0034	0.0297	0.9088
rs11611246	12	939480	T	G	0.024	0.002	3.55296e-33	0.0488	0.0264	0.0641697
rs11611496	12	108413828	A	G	-0.0169	0.002	2.91303e-17	0.0082	0.0261	0.752801
rs11629783	15	66757012	C	G	0.0146	0.002	2.87768e-13	-0.0237	0.0251	0.3448
rs11635675	15	63793238	T	G	0.0124	0.0018	5.62298e-12	0.0041	0.0222	0.8532
rs11642001	16	71899586	A	G	-0.0137	0.0021	6.85437e-11	-0.0012	0.025	0.9606
rs11659764	18	53335512	A	T	-0.0253	0.0039	8.74581e-11	0.0794	0.0713	0.2657
rs11668301	19	31016196	A	G	0.021	0.0024	2.13353e-18	-0.0527	0.0321	0.1009
rs11672660	19	46180184	T	C	-0.034	0.0021	5.88712e-59	0.0013	0.0248	0.9595
rs11736228	4	147376805	A	T	0.0139	0.002	3.65286e-12	-0.0221	0.0256	0.3876
rs11753081	6	20705590	T	G	0.0138	0.0021	4.98348e-11	0.0004	0.0287	0.9895
rs11773362	7	147668180	T	C	-0.0111	0.0018	6.97446e-10	0.0065	0.0223	0.7694
rs1178060	6	50914343	A	G	0.0193	0.0023	4.80778e-17	-0.0104	0.0393	0.791199
rs11781222	8	23389571	T	C	0.0158	0.0024	4.60016e-11	-0.0285	0.0379	0.4523
rs11781699	8	118863061	T	C	-0.0132	0.0021	3.2635e-10	0.0404	0.0241	0.0930593
rs11783247	8	10788875	T	C	-0.0169	0.0016	4.44659e-26	-0.0402	0.0348	0.2488
rs11790280	9	14651283	T	C	-0.0103	0.0018	1.0514e-08	0.0399	0.0222	0.0724403
rs11792069	9	140646121	A	G	0.0145	0.0024	1.5253e-09	0.0477	0.0281	0.0895097
rs11855853	15	78012618	T	C	-0.0145	0.002	4.16772e-13	-0.0106	0.0264	0.6892
rs11866815	16	387867	T	C	-0.0156	0.0019	2.20221e-16	0.0534	0.0269	0.0473097
rs11889536	2	220163543	A	G	0.0189	0.0024	3.40743e-15	0.0204	0.0486	0.6743
rs11915371	3	70539559	A	C	-0.0149	0.0021	1.29129e-12	0.0058	0.0274	0.8321
rs11945861	4	65700865	A	G	-0.0148	0.002	1.36184e-13	0.0096	0.0258	0.7089
rs11971041	7	26698848	A	G	-0.021	0.0031	1.25102e-11	0.0204	0.0489	0.6762
rs12035149	1	107885018	C	G	-0.0146	0.0021	3.59172e-12	0.0065	0.0272	0.8114
rs12035349	1	77557339	A	G	-0.0188	0.0026	4.80266e-13	-0.0428	0.0299	0.1524
rs12041258	1	195047936	T	C	0.0146	0.002	2.87768e-13	0.0195	0.0254	0.4418
rs12042908	1	74997762	A	G	0.0184	0.0016	1.31915e-30	0.008	0.0216	0.7116
rs12042959	1	243533273	A	G	0.0144	0.0024	1.97318e-09	-0.0164	0.0296	0.5798
rs12044597	1	1708801	A	G	-0.0143	0.0016	3.98074e-19	-0.0107	0.0217	0.6201
rs12098284	10	76047464	T	C	0.0178	0.0026	7.58619e-12	-0.0804	0.0415	0.0528397
rs12101393	15	92570921	C	G	0.0127	0.0021	1.47002e-09	0.026	0.0249	0.297
rs12147845	14	101144596	T	C	0.0199	0.0027	1.70155e-13	0.0373	0.0312	0.2325
rs1218822	13	28011963	A	G	0.0168	0.0017	4.96531e-23	-0.0176	0.023	0.4434
rs12189178	5	50914726	T	C	0.0364	0.0046	2.51172e-15	-0.023	0.061	0.705801
rs1229057	7	39054538	T	C	0.017	0.0027	3.04841e-10	0.0133	0.0339	0.693999
rs12364470	11	134601012	T	G	-0.0178	0.0022	5.9221e-16	0.044	0.0259	0.0894396
rs12411886	10	104685299	A	C	0.0271	0.003	1.6652e-19	-0.0733	0.0388	0.0586395
rs12420725	11	117017530	A	G	-0.0226	0.0037	1.00819e-09	-0.011	0.0409	0.7888
rs12422552	12	14413931	C	G	-0.0134	0.002	2.0842e-11	-0.0684	0.0265	0.00977597
rs12429545	13	54102206	A	G	0.0316	0.0025	1.27054e-36	0.0278	0.0313	0.3739
rs12439798	15	46584787	T	G	0.0125	0.0017	1.93892e-13	0.0154	0.0232	0.5063
rs12446632	16	19935389	A	G	-0.0352	0.0024	1.05397e-48	-0.0067	0.0327	0.8368
rs12448257	16	3599655	A	G	0.0184	0.002	3.5795e-20	0.0231	0.0293	0.432
rs12448738	16	56493573	A	C	-0.0168	0.0025	1.81725e-11	0.0097	0.0283	0.7331
rs12488237	3	56114861	T	C	-0.0235	0.0036	6.67526e-11	-0.0543	0.0602	0.3669
rs12514473	5	80818639	T	C	0.0167	0.002	6.8263e-17	-0.0068	0.0285	0.8116
rs12564992	1	174478100	A	G	-0.0196	0.0026	4.75548e-14	-0.0387	0.0394	0.3264
rs12574668	11	46422686	A	C	0.0132	0.0023	9.51639e-09	-0.0198	0.0326	0.544
rs12575252	11	8694073	C	G	-0.0182	0.0017	9.55163e-27	-0.0039	0.0227	0.8641
rs12577642	11	43728534	A	T	-0.0213	0.0018	2.62506e-32	0.0127	0.0234	0.5881
rs12587412	14	47272423	T	G	0.0146	0.0017	8.83153e-18	-0.019	0.0221	0.39
rs12593036	15	81058652	A	G	0.0154	0.0019	5.26315e-16	-0.0424	0.0241	0.0785199
rs12595158	15	62316035	T	C	-0.0394	0.0054	2.95797e-13	0.0102	0.0359	0.776301
rs12595749	15	79432359	A	G	0.0141	0.0017	1.09394e-16	-0.0178	0.0219	0.4171
rs12602912	17	65870073	T	C	0.0176	0.0021	5.25011e-17	0.015	0.0254	0.5547
rs12609744	19	12994140	T	C	-0.0126	0.0019	3.32115e-11	-0.0099	0.0225	0.6608
rs12655756	5	88858208	A	T	0.0138	0.0018	1.76524e-14	0.0107	0.0238	0.6531
rs12675063	8	132879047	A	T	-0.0156	0.0026	1.97318e-09	-0.036	0.0434	0.4067
rs12680842	8	95582606	A	G	0.0133	0.0018	1.48061e-13	0.0129	0.022	0.5561
rs12694021	2	206084372	A	C	0.0106	0.0017	4.5093e-10	0.0024	0.0217	0.9121
rs12705987	7	114349212	A	T	0.0135	0.0017	2.00272e-15	-0.0293	0.0219	0.1821
rs12731372	1	118852975	T	C	0.0116	0.0019	1.02631e-09	-0.0158	0.0255	0.5336
rs12776880	10	19776828	A	T	0.0128	0.0019	1.61866e-11	-0.0067	0.0224	0.764499
rs1285245	17	77796889	C	G	-0.0121	0.0018	1.78974e-11	0.0319	0.0222	0.151
rs12885454	14	29736838	A	C	-0.0185	0.0017	1.39904e-27	0.0042	0.0226	0.8535
rs12888545	14	88308044	A	G	-0.0136	0.002	1.04619e-11	0.0243	0.0256	0.3428
rs12922346	16	82438337	C	G	0.0136	0.002	1.04619e-11	0.0685	0.027	0.0111699
rs12939549	17	78611724	A	G	0.018	0.0016	2.31592e-29	0.0346	0.0227	0.1266
rs1296328	4	137083193	A	C	0.0179	0.0018	2.66658e-23	-0.0176	0.0217	0.4186
rs12964689	18	21116998	A	G	0.0203	0.0017	7.21947e-33	0.004	0.0217	0.8518
rs13021737	2	632348	A	G	-0.0574	0.0021	1.70432e-164	-0.0057	0.0294	0.8462
rs13107325	4	103188709	T	C	0.047	0.0032	7.75215e-49	0.0611	0.0912	0.5028
rs13110266	4	162129844	A	G	-0.0117	0.0017	5.88719e-12	-0.0082	0.022	0.707301
rs13174863	5	139080745	A	G	-0.0192	0.0023	6.95309e-17	0.0238	0.0306	0.4368
rs13191362	6	163033350	A	G	0.0236	0.0025	3.72779e-21	-0.0059	0.0452	0.8969
rs13201877	6	137675541	A	G	-0.0152	0.0024	2.3992e-10	-0.0426	0.0294	0.1465
rs1320903	3	131758077	A	G	0.0216	0.0018	3.55296e-33	0.0529	0.0238	0.02618
rs13209872	6	97753223	C	G	-0.0152	0.0018	3.05495e-17	0.0202	0.0223	0.3642
rs13227433	7	74094721	T	G	-0.0156	0.002	6.19072e-15	-0.0191	0.0261	0.462701
rs13227658	7	113353254	T	C	-0.0157	0.0017	2.57577e-20	0.0073	0.0217	0.737901
rs1323068	4	20263058	A	G	-0.0114	0.0018	2.3992e-10	0.0071	0.022	0.745
rs13240600	7	99107727	A	G	0.0204	0.0024	1.89591e-17	0.0229	0.0259	0.3767
rs13247665	7	93232057	T	C	-0.0139	0.0018	1.14319e-14	0.0459	0.0245	0.0611801
rs13263601	8	14095900	A	C	-0.0154	0.0018	1.17302e-17	-0.0528	0.0245	0.0312299
rs13290794	9	37183628	A	G	-0.0141	0.0018	4.75103e-15	-0.0303	0.0239	0.2041
rs13292976	9	129467340	T	C	0.0131	0.0017	1.29942e-14	0.0092	0.0219	0.6751
rs13321566	3	107342662	A	G	-0.0135	0.0023	4.36939e-09	0.0126	0.0337	0.7085
rs13329567	15	68104367	T	C	-0.0293	0.002	1.34716e-48	-0.0425	0.0294	0.1485
rs1333423	13	59425111	A	T	0.0168	0.002	4.46479e-17	-0.021	0.0253	0.4054
rs13417156	2	62848319	T	C	-0.0144	0.0017	2.44157e-17	-0.0167	0.0219	0.4461
rs13432055	2	56603985	T	C	-0.0117	0.0018	8.032e-11	-0.0413	0.0256	0.1063
rs1345148	4	30843533	T	C	-0.0111	0.0017	6.60285e-11	-0.0147	0.0222	0.5081
rs1358808	6	51825285	C	G	-0.0142	0.0018	3.04889e-15	0.0061	0.0222	0.783201
rs1362910	8	30856464	A	G	0.0121	0.0017	1.09785e-12	-0.0143	0.0225	0.5257
rs1365466	18	36182440	T	C	-0.0137	0.0019	5.5736e-13	0.001	0.0272	0.9709
rs1371108	2	81816251	A	C	0.0119	0.0018	3.81446e-11	0.0087	0.0236	0.7115
rs1394	8	9511654	A	G	-0.0154	0.0017	1.31865e-19	0.0361	0.0296	0.2231
rs1405348	8	77228222	A	G	-0.0204	0.0017	3.55296e-33	0.0135	0.0217	0.534399
rs1412235	9	28410996	C	G	0.0246	0.0017	1.85876e-47	0.0053	0.0224	0.8127
rs1431659	8	73439070	A	G	0.0196	0.0019	5.97879e-25	-0.0254	0.0252	0.3142
rs1436343	3	104606130	A	G	-0.0141	0.0017	1.09394e-16	0.0195	0.0225	0.3858
rs1437929	2	211983316	A	G	0.0135	0.0019	1.20093e-12	-0.0118	0.0244	0.6295
rs1451533	2	105466005	A	G	0.0167	0.0019	1.50262e-18	0.0106	0.0229	0.6425
rs1452075	3	62481063	T	C	0.0141	0.0018	4.75103e-15	0.0026	0.0239	0.9149
rs1455137	4	145986668	A	C	-0.0106	0.0017	4.5093e-10	0.0145	0.022	0.5088
rs1477887	4	18514827	A	G	-0.0138	0.0017	4.75309e-16	-0.0603	0.0221	0.00625302
rs1492767	4	55221467	T	C	0.0094	0.0016	4.22843e-09	-0.0207	0.0219	0.3454
rs1512065	20	53453326	A	G	0.0138	0.0021	4.98348e-11	0.0197	0.0276	0.4762
rs1522569	4	171632637	T	G	0.0164	0.0022	9.01782e-14	0.0088	0.0387	0.8203
rs1544459	7	77417584	T	C	-0.0103	0.0016	1.21457e-10	0.0301	0.0222	0.174
rs1549293	16	31141993	T	C	-0.0204	0.0017	3.55296e-33	-0.026	0.0223	0.2429
rs1552717	11	29158495	A	T	0.0149	0.0025	2.52238e-09	0.0201	0.0294	0.4947
rs156151	6	104799007	C	G	-0.0165	0.0021	3.92995e-15	-0.0034	0.026	0.8953
rs159032	5	94206202	T	C	0.0129	0.002	1.1185e-10	-0.0086	0.0277	0.7568
rs1608445	18	947954	A	G	-0.0104	0.0018	7.56937e-09	-0.0086	0.0218	0.6941
rs1625427	11	131957293	T	C	0.013	0.0018	5.11448e-13	0.0409	0.0246	0.0955895
rs1658820	8	4288577	T	G	0.0141	0.0021	1.8899e-11	-0.0382	0.0243	0.1166
rs1668633	13	78371890	T	C	0.01	0.0017	4.04475e-09	-0.0129	0.0219	0.5554
rs16851483	3	141275436	T	G	0.0369	0.0035	5.4808e-26	0.0226	0.0502	0.6529
rs16906845	8	138215228	A	G	-0.0225	0.0038	3.19887e-09	-0.0732	0.0393	0.0627596
rs16907751	8	81375457	T	C	-0.0209	0.003	3.24538e-12	0.0092	0.0336	0.7851
rs16932761	8	67202787	A	G	-0.014	0.002	2.55963e-12	-0.0122	0.0235	0.6024
rs16966801	17	39573713	A	G	-0.0156	0.0022	1.33234e-12	0.0053	0.0346	0.8784
rs1700137	8	89461609	T	C	-0.0121	0.0019	1.90984e-10	0.0144	0.0236	0.5399
rs17014375	1	209543560	T	G	-0.0172	0.0025	5.98526e-12	-0.0058	0.0353	0.8695
rs17035438	2	46878616	A	G	0.0199	0.003	3.2819e-11	-0.0557	0.0441	0.2057
rs17056301	5	158271680	T	C	-0.0118	0.002	3.63502e-09	-0.001	0.0261	0.9679
rs17094222	10	102395440	T	C	-0.0181	0.002	1.42968e-19	-0.035	0.0254	0.1683
rs17105272	14	77529783	T	C	0.011	0.0019	7.06073e-09	-0.0191	0.0231	0.4072
rs17203016	2	208255518	A	G	-0.015	0.002	6.38178e-14	-0.0472	0.027	0.0801198
rs17207196	7	75101065	T	C	-0.0221	0.0018	1.19228e-34	-0.0328	0.0217	0.1299
rs1730859	1	107617707	A	G	-0.0118	0.0017	3.88848e-12	-0.0525	0.0237	0.0269501
rs17327461	2	35512183	T	C	0.0125	0.0016	5.60646e-15	-0.017	0.0221	0.4418
rs17391694	1	78623626	T	C	0.0317	0.0025	7.63319e-37	0.0024	0.0321	0.9413
rs17446091	8	27167942	T	C	-0.0123	0.002	7.74829e-10	-0.0179	0.0309	0.562501
rs17522122	14	33302882	T	G	0.0159	0.0017	8.52437e-21	-0.0245	0.0219	0.2643
rs17531363	1	107977075	A	C	0.0133	0.0019	2.55963e-12	0.0474	0.0219	0.0302698
rs17538472	4	163038241	T	C	0.0129	0.0022	4.52839e-09	-0.014	0.0237	0.555
rs17551974	2	142293146	A	C	-0.0141	0.0022	1.4639e-10	-0.0138	0.0264	0.601501
rs17608150	12	110046698	T	C	0.0196	0.0031	2.57231e-10	0.0539	0.0375	0.1508
rs17636031	10	126684074	T	C	-0.016	0.0019	3.73117e-17	-0.0292	0.0302	0.3325
rs17681451	3	114399296	A	G	-0.0197	0.0031	2.08645e-10	0.0396	0.0454	0.3835
rs17681708	17	9792872	T	C	-0.0106	0.0018	3.88801e-09	-0.0284	0.0232	0.2204
rs17724992	19	18454825	A	G	0.0183	0.0019	5.88186e-22	-0.0287	0.026	0.2684
rs17757975	6	38214150	T	C	0.0143	0.0024	2.54823e-09	0.0034	0.0347	0.9224
rs17806379	20	51107290	T	C	-0.0258	0.0022	9.23876e-32	0.0478	0.0298	0.1083
rs17820822	9	11832155	T	G	0.0143	0.0018	1.95063e-15	-0.0205	0.0237	0.3882
rs1782507	11	30243868	T	G	-0.0135	0.0018	6.38178e-14	-0.0062	0.0229	0.787501
rs1787267	18	76742544	C	G	-0.0237	0.0036	4.60016e-11	-0.0221	0.0446	0.6195
rs1789165	11	69481969	A	G	0.0138	0.0017	4.75309e-16	-0.0274	0.0248	0.27
rs1814170	7	138794149	A	T	0.0203	0.0029	2.55963e-12	0.0025	0.0286	0.931
rs1819844	12	68205604	A	G	0.0143	0.0021	9.79223e-12	0.0586	0.0243	0.0160702
rs1852006	7	77829768	A	G	-0.0156	0.0018	4.44955e-18	-0.0077	0.0225	0.7309
rs1853639	6	87606842	A	G	-0.0111	0.0018	6.97446e-10	0.0029	0.0229	0.9001
rs1862451	16	24803620	A	G	0.0137	0.0019	5.5736e-13	-0.023	0.0258	0.3724
rs1865341	9	8845911	T	C	0.0128	0.002	1.55377e-10	0.0262	0.0237	0.268
rs1866510	4	44514468	T	C	-0.0105	0.0018	5.43309e-09	-0.0077	0.0228	0.734401
rs1884389	20	1410582	T	C	-0.0103	0.0017	1.37121e-09	0.0038	0.0218	0.8628
rs1884897	20	6612832	A	G	-0.0194	0.0017	3.65243e-30	-0.0058	0.0231	0.8007
rs1899689	7	121964349	T	C	0.0117	0.0016	2.62217e-13	0.0221	0.0221	0.3178
rs1899951	3	12394840	T	C	0.017	0.0024	1.40728e-12	-0.003	0.0288	0.9176
rs1909586	3	124687767	T	G	-0.0106	0.0018	3.88801e-09	0.0021	0.0221	0.9243
rs1927790	13	96922191	T	C	-0.0148	0.0016	2.24493e-20	-0.0013	0.0217	0.953
rs1928295	9	120378483	T	C	0.0141	0.0016	1.22385e-18	0.0271	0.0217	0.211
rs1937684	10	53680085	A	T	0.0112	0.0018	4.90162e-10	-0.0125	0.023	0.5851
rs1941697	18	31251276	A	G	0.0123	0.0017	4.64521e-13	0.0154	0.0217	0.4785
rs1951455	14	91512339	T	C	-0.0145	0.0019	2.31896e-14	-0.0054	0.0249	0.8281
rs1956151	14	40101060	A	G	-0.013	0.0022	3.44001e-09	0.0298	0.0277	0.2822
rs1973993	1	96943994	T	C	-0.0208	0.0017	2.01374e-34	0.0293	0.0221	0.1851
rs1982441	8	28021769	T	G	0.0175	0.0026	1.68768e-11	-0.0526	0.0279	0.0592202
rs2000746	18	57677294	A	G	0.0181	0.002	1.42968e-19	0.0517	0.0247	0.0367299
rs2010281	14	103862322	A	G	-0.0161	0.0017	2.78272e-21	-0.0157	0.0236	0.5049
rs2012927	18	63297672	A	G	0.0129	0.0017	3.24292e-14	-0.0178	0.0218	0.416
rs2030342	1	97388226	T	C	0.0143	0.0017	4.03887e-17	0.0119	0.0218	0.5868
rs2075650	19	45395619	A	G	0.0244	0.0023	2.71513e-26	0.0639	0.0287	0.0262597
rs208015	17	46252346	T	C	0.0356	0.0034	1.17908e-25	0.0687	0.0345	0.0466498
rs2080454	16	49062590	A	C	-0.0129	0.0017	3.24292e-14	-0.0005	0.0217	0.9799
rs2100814	8	28118130	A	G	0.0113	0.0017	2.99008e-11	-0.0322	0.0221	0.1446
rs2122042	3	85866335	T	G	0.0235	0.002	7.06188e-32	-0.0139	0.0285	0.6259
rs2124499	3	123093541	C	G	-0.0123	0.0017	4.64521e-13	-0.0165	0.0226	0.4654
rs2143253	20	41987392	A	G	-0.0188	0.0026	4.80266e-13	0.0468	0.0361	0.195
rs2154297	1	80791708	T	C	-0.0115	0.0019	1.42499e-09	0.0383	0.0272	0.1593
rs215632	7	32368524	A	G	0.0152	0.0018	3.05495e-17	0.0166	0.0242	0.4929
rs2170382	8	74689288	T	C	0.0172	0.0027	1.88572e-10	0.0242	0.0342	0.4789
rs217671	14	62360464	A	G	-0.0144	0.0019	3.4837e-14	-0.0039	0.0265	0.8827
rs2185027	6	153381622	A	C	-0.0135	0.0018	6.38178e-14	0.0168	0.0229	0.463
rs2190788	5	144484261	T	G	0.0141	0.0019	1.16193e-13	-0.021	0.0234	0.3689
rs2192158	4	55505360	A	G	0.0129	0.0017	3.24292e-14	-0.0155	0.0217	0.4751
rs2228213	6	12124855	A	G	-0.0139	0.0017	2.92279e-16	-0.0077	0.0228	0.7359
rs223051	11	32131303	T	C	0.0112	0.0018	4.90162e-10	-0.0261	0.0238	0.2725
rs2230590	3	49936102	T	C	-0.0239	0.0017	6.80074e-45	-0.0085	0.0221	0.7006
rs2275426	1	46487552	A	G	0.0104	0.0016	8.032e-11	0.0258	0.0219	0.2401
rs2282231	1	39569571	T	C	0.0165	0.0021	3.92995e-15	-0.0008	0.0277	0.978
rs2283093	7	126721231	T	C	0.0127	0.0021	1.47002e-09	0.0368	0.0276	0.1829
rs2293605	3	184044433	T	C	-0.0167	0.0027	6.20296e-10	0.0028	0.0294	0.9253
rs2304130	19	19789528	A	G	0.0176	0.003	4.44643e-09	0.0426	0.0462	0.3573
rs2304607	5	87988733	A	G	-0.032	0.0025	1.63951e-37	0.0503	0.0332	0.1297
rs2307022	16	68381978	A	G	0.0135	0.0017	2.00272e-15	0.0268	0.0232	0.2479
rs2307111	5	75003678	T	C	0.0265	0.0016	1.30075e-61	0.0637	0.0219	0.00361402
rs2356865	1	50836334	T	C	-0.0114	0.0019	1.97318e-09	0.0459	0.0281	0.1021
rs2357760	6	120213880	A	G	0.0145	0.0017	1.47094e-17	-0.0343	0.0229	0.135
rs2365389	3	61236462	T	C	-0.0174	0.0017	1.37776e-24	-0.0284	0.0219	0.1934
rs2367112	5	64168193	T	G	0.0119	0.0016	1.02609e-13	-0.0086	0.0217	0.6928
rs2425241	20	35018412	T	C	-0.0197	0.0033	2.37695e-09	-0.0813	0.0975	0.4046
rs2425857	20	44914134	A	G	0.0116	0.0017	8.88305e-12	0.0234	0.0227	0.3029
rs2429150	12	2152655	A	C	-0.0111	0.0018	6.97446e-10	0.0272	0.0218	0.211
rs2479958	13	111984244	A	G	0.0154	0.0018	1.17302e-17	0.0035	0.0218	0.8708
rs248139	5	167352783	A	G	0.0133	0.0022	1.48989e-09	0.0107	0.027	0.692599
rs2481665	1	62594677	T	C	0.0161	0.0016	8.0917e-24	-0.0035	0.0225	0.8772
rs2491864	1	242989393	A	G	0.0137	0.0021	6.85437e-11	0.022	0.0273	0.421
rs2516739	16	2097158	A	G	-0.0159	0.0021	3.69142e-14	0.0306	0.0262	0.243
rs2543132	8	15536311	C	G	0.0146	0.0022	3.21516e-11	-0.0078	0.0297	0.792899
rs25832	5	66175682	A	G	0.0118	0.0019	5.28074e-10	0.0125	0.0237	0.5987
rs2605603	11	93221105	A	G	-0.0103	0.0016	1.21457e-10	0.0068	0.0216	0.7523
rs2611742	5	95856501	T	C	-0.0152	0.0017	3.85049e-19	-0.0158	0.0218	0.4673
rs2619976	17	71754545	T	C	0.0104	0.0018	7.56937e-09	-0.0071	0.0227	0.7533
rs262956	3	183486117	T	G	0.0125	0.0018	3.79953e-12	-0.0105	0.0219	0.6298
rs2631681	10	93032943	T	C	-0.0113	0.0017	2.99008e-11	0.0182	0.0234	0.4377
rs2634047	8	85696337	C	G	-0.0149	0.002	9.33402e-14	-0.0085	0.0231	0.713801
rs2680648	3	53777176	T	C	0.016	0.002	1.24419e-15	0.012	0.0256	0.639501
rs2710323	3	52815905	T	C	-0.0141	0.0016	1.22385e-18	-0.0206	0.0217	0.3422
rs2721965	8	116662038	A	C	0.0171	0.0018	2.0989e-21	0.0083	0.022	0.706801
rs2731222	12	90595383	A	C	0.0131	0.0019	5.39646e-12	0.0643	0.0231	0.00545105
rs2733287	12	41880909	A	C	-0.0157	0.0017	2.57577e-20	0.0213	0.0217	0.3262
rs273504	19	18215247	A	G	-0.0153	0.0018	1.89591e-17	-0.0219	0.0216	0.3116
rs2768950	4	49064487	A	G	0.0116	0.0019	1.02631e-09	0.0058	0.0252	0.818
rs2781668	6	131897278	T	C	0.0169	0.0023	2.01456e-13	-0.0205	0.0257	0.4259
rs2814992	6	34617144	A	G	-0.0245	0.0017	4.36415e-47	-0.0168	0.0233	0.4711
rs2820311	1	201841476	A	G	-0.0235	0.0018	5.90775e-39	0.0085	0.0237	0.7195
rs28350	3	42418446	A	G	0.0177	0.0022	8.59259e-16	-0.0211	0.0278	0.4474
rs2836961	21	40627020	A	C	-0.0102	0.0017	1.97318e-09	0.0003	0.0217	0.9902
rs2838006	21	42653567	T	C	-0.0126	0.0018	2.55963e-12	0.0028	0.0222	0.9012
rs284227	1	82379446	T	C	-0.0147	0.0019	1.01916e-14	-0.0031	0.023	0.8929
rs2850969	4	102183594	T	C	-0.0165	0.0024	6.19899e-12	0.0016	0.0294	0.9558
rs2866816	19	30683879	T	C	0.0129	0.002	1.1185e-10	-0.0201	0.0252	0.4255
rs2875762	6	124925032	C	G	0.0139	0.002	3.65286e-12	-0.105	0.0345	0.00235402
rs2890652	2	142959931	T	C	-0.017	0.0023	1.45395e-13	0.0111	0.0252	0.6607
rs29938	19	34311481	T	C	-0.015	0.0017	1.10908e-18	-0.0017	0.0222	0.9396
rs310618	20	62127121	T	C	-0.0108	0.0018	1.97318e-09	0.0111	0.0229	0.626599
rs3134438	11	122765667	A	C	0.0113	0.0019	2.72488e-09	-0.0343	0.0258	0.1829
rs326889	4	112713436	T	C	-0.0129	0.0018	7.68458e-13	-0.0206	0.0231	0.3724
rs329124	5	133865452	A	G	0.0131	0.0017	1.29942e-14	0.01	0.0219	0.647
rs329651	11	133767622	T	G	0.0164	0.0021	5.74045e-15	-0.0363	0.0375	0.3323
rs331949	4	143663206	T	C	-0.011	0.0017	9.76221e-11	0.0141	0.0236	0.549301
rs340025	15	60908307	T	C	-0.0124	0.0017	3.00623e-13	-0.0192	0.0232	0.4095
rs3736485	15	51748610	A	G	0.0134	0.0016	5.52239e-17	0.0423	0.022	0.05426
rs3739733	9	88897891	A	G	0.0132	0.0021	3.2635e-10	0.0174	0.0258	0.499501
rs3753549	1	243722892	T	C	-0.0203	0.0025	4.66184e-16	0.0165	0.0295	0.575999
rs3781099	10	27318776	T	C	0.021	0.0031	1.25102e-11	0.0536	0.0349	0.1243
rs3800229	6	108996963	T	G	0.0175	0.0018	2.42432e-22	-0.0163	0.0225	0.4701
rs3800649	7	137424509	A	G	0.0122	0.0019	1.35335e-10	0.0001	0.0252	0.9955
rs3803286	14	103246470	A	G	0.0181	0.0018	8.68303e-24	-0.0084	0.0229	0.7141
rs3807566	7	50564204	T	G	-0.0127	0.0017	7.98371e-14	-0.0113	0.0223	0.613999
rs3808434	8	116559435	A	G	0.011	0.0016	6.19899e-12	0.0034	0.0231	0.8841
rs3810291	19	47569003	A	G	0.0274	0.0018	2.5183e-52	0.0328	0.0224	0.143
rs3814883	16	29994922	T	C	0.0232	0.0017	2.10192e-42	-0.0096	0.0219	0.6604
rs3822683	5	96080883	A	G	0.0145	0.0021	5.02877e-12	0.0113	0.0265	0.67
rs3826705	19	42637232	T	C	-0.0157	0.0027	6.0701e-09	0.0094	0.0412	0.8203
rs3829849	9	129390800	T	C	0.0098	0.0017	8.18004e-09	-0.0008	0.0224	0.9716
rs3849570	3	81792112	A	C	0.0132	0.0017	8.18349e-15	-0.0109	0.022	0.6193
rs3850422	14	99671788	A	G	-0.0114	0.0016	1.04081e-12	0.0128	0.0221	0.5644
rs3851083	10	33862727	A	G	-0.0102	0.0016	1.82963e-10	-0.0005	0.0219	0.9802
rs3887080	12	121661966	A	G	0.0181	0.0026	3.36577e-12	-0.0269	0.0369	0.465799
rs3902840	9	129419025	A	G	0.0222	0.003	1.36184e-13	0.0208	0.0321	0.517201
rs3902951	14	69790778	T	G	-0.0134	0.002	2.0842e-11	-0.0112	0.0229	0.6243
rs3915844	3	9514856	A	G	0.0152	0.0025	1.20183e-09	-0.0037	0.0352	0.9155
rs39654	3	173095123	A	G	-0.0145	0.0017	1.47094e-17	-0.0151	0.0221	0.4946
rs40067	5	107439012	A	G	-0.0266	0.0023	6.18345e-31	-0.0191	0.0266	0.4736
rs40245	7	21470536	A	T	0.011	0.0018	9.89398e-10	0.0458	0.0225	0.0415604
rs4077093	12	51593616	T	G	0.0128	0.0022	5.94912e-09	-0.0018	0.026	0.9461
rs4148155	4	89054667	A	G	0.0188	0.0026	4.80266e-13	-0.0405	0.0413	0.3264
rs419261	6	33554147	T	C	0.0106	0.0017	4.5093e-10	0.0363	0.0227	0.1094
rs4273371	3	108119071	T	C	-0.0115	0.0016	6.59884e-13	0.0083	0.0216	0.701799
rs4278019	6	53693410	A	T	0.0112	0.0019	3.75279e-09	0.0067	0.0275	0.8065
rs427943	21	46570896	A	C	-0.017	0.0017	1.52397e-23	0.0273	0.0219	0.2134
rs4284600	15	31843528	T	C	-0.0118	0.0017	3.88848e-12	-0.0236	0.0218	0.2786
rs4303732	2	100830040	T	C	0.0144	0.0017	2.44157e-17	0.0375	0.0221	0.0893593
rs4307239	7	24354300	A	G	-0.0115	0.0017	1.3358e-11	-0.0337	0.0218	0.1231
rs4366093	8	20639811	T	C	-0.0121	0.0018	1.78974e-11	0.0251	0.0223	0.2613
rs4372296	1	98320492	A	C	-0.0133	0.002	2.93093e-11	-0.0165	0.0234	0.4812
rs4372836	2	28973883	T	C	0.0142	0.0018	3.04889e-15	0.0183	0.0237	0.441199
rs450231	9	101481205	A	G	-0.0127	0.002	2.15315e-10	0.007	0.0231	0.7623
rs4516268	17	1846831	A	C	-0.0217	0.0021	4.97993e-25	0.0021	0.0249	0.932
rs4518345	5	27185904	A	G	-0.0117	0.0019	7.37183e-10	-0.0239	0.0253	0.3441
rs453520	2	147907202	T	C	-0.015	0.0017	1.10908e-18	-0.0212	0.0217	0.3291
rs4624596	3	119571541	T	C	0.0136	0.0023	3.35843e-09	-0.0303	0.0247	0.2206
rs4639527	2	416815	A	G	-0.0172	0.0019	1.39564e-19	-0.0263	0.0224	0.2396
rs4653017	1	33776728	T	C	0.0122	0.0018	1.22038e-11	-0.0085	0.023	0.7124
rs4670626	2	37046657	T	C	-0.0113	0.0018	3.43446e-10	0.0253	0.0223	0.257
rs4671358	2	60164634	A	T	0.0101	0.0017	2.82984e-09	0.0002	0.0241	0.9925
rs4673553	2	211608379	T	G	-0.0142	0.0017	6.65838e-17	0.0224	0.0217	0.3018
rs4718966	7	70040558	T	C	0.0127	0.0018	1.71912e-12	0.0139	0.0221	0.5287
rs4722398	7	3125220	T	C	0.0158	0.0025	2.61563e-10	0.03	0.0428	0.4831
rs4722672	7	27231762	T	C	-0.0151	0.0021	6.45657e-13	0.0397	0.0268	0.1385
rs4725984	7	150668514	T	C	-0.0128	0.0017	5.09694e-14	0.0166	0.0236	0.4813
rs4737183	8	64720693	A	G	0.0112	0.0017	4.45085e-11	-0.0378	0.0219	0.0848496
rs4740383	9	133783566	A	G	0.0126	0.0018	2.55963e-12	0.0118	0.0218	0.5865
rs4744275	9	96482633	A	G	0.0144	0.0018	1.24419e-15	0.0102	0.0235	0.664899
rs4759073	12	54653258	A	G	-0.0116	0.0017	8.88305e-12	-0.0558	0.0219	0.01078
rs4759228	12	56508409	C	G	-0.0157	0.0019	1.41868e-16	-0.0072	0.0253	0.776499
rs4764949	12	103658096	A	G	0.0184	0.0018	1.57684e-24	0.0175	0.0223	0.4313
rs4766710	12	114437708	A	G	0.0229	0.0035	6.03545e-11	0.0101	0.0417	0.8096
rs4796243	17	35057883	A	G	-0.0124	0.0019	6.74071e-11	-0.0028	0.0252	0.9115
rs4814512	20	16564210	A	C	0.0133	0.0021	2.3992e-10	0.0028	0.03	0.9254
rs4820408	22	40604945	T	G	0.0151	0.0017	6.54608e-19	0.0166	0.0221	0.4526
rs4841659	8	11828200	T	C	0.0149	0.0017	1.87265e-18	0.057	0.0373	0.1264
rs4858193	3	20441050	T	C	0.0129	0.0019	1.12543e-11	-0.0168	0.0246	0.4964
rs4864201	4	130731284	T	C	0.0141	0.0017	1.09394e-16	-0.016	0.0224	0.4746
rs487060	6	160774459	T	C	0.011	0.0016	6.19899e-12	0.0024	0.0216	0.9113
rs4906908	15	27040082	T	G	-0.0103	0.0017	1.37121e-09	-0.0121	0.0216	0.5772
rs4936175	11	132641959	T	C	-0.0122	0.0017	7.1534e-13	0.025	0.0226	0.2685
rs4969387	17	79081724	C	G	-0.0145	0.002	4.16772e-13	0.0123	0.0228	0.5903
rs498240	6	31892592	A	G	-0.0267	0.0033	5.9221e-16	0.025	0.0551	0.6496
rs4985155	16	15129459	A	G	0.012	0.0017	1.67918e-12	-0.0002	0.0228	0.9938
rs4986044	17	21261560	T	C	-0.0164	0.0016	1.18344e-24	-0.0518	0.0217	0.0168799
rs5396	3	170744815	T	C	-0.0154	0.0018	1.17302e-17	-0.022	0.025	0.3778
rs543874	1	177889480	A	G	-0.0475	0.002	1.09874e-124	0.0098	0.0283	0.7287
rs555267	18	40992698	T	G	0.0126	0.0017	1.2463e-13	-0.0032	0.0235	0.8907
rs559267	20	54157497	A	G	-0.0115	0.0017	1.3358e-11	-0.051	0.0241	0.0342799
rs577525	10	99769388	T	C	-0.0166	0.0017	1.59574e-22	-0.0128	0.0217	0.5556
rs580438	3	13345450	T	C	0.0114	0.0018	2.3992e-10	-0.0134	0.0233	0.5659
rs587230	11	69299771	A	G	0.0149	0.0023	9.27858e-11	-0.0395	0.0319	0.2145
rs6019482	20	47495560	T	C	-0.0178	0.0023	1.00099e-14	-0.0463	0.029	0.1101
rs6121381	20	30785593	A	T	-0.0147	0.0024	9.06836e-10	0.0334	0.0319	0.2949
rs6138482	20	25059442	T	C	0.0147	0.002	1.98207e-13	0.0062	0.0279	0.824
rs6142096	20	32686658	A	G	0.0137	0.0017	7.70322e-16	-0.0207	0.0218	0.3433
rs621042	12	18789007	A	C	-0.0107	0.0017	3.09153e-10	0.0074	0.0218	0.7347
rs6235	5	95728898	C	G	-0.0175	0.0019	3.2453e-20	-0.03	0.0239	0.2101
rs6265	11	27679916	T	C	-0.0412	0.0021	1.06327e-85	-0.0444	0.0299	0.1381
rs629443	13	76386075	T	G	0.0116	0.0019	1.02631e-09	-0.0292	0.0247	0.2373
rs6442101	3	48130893	T	C	-0.0117	0.0017	5.88719e-12	0.0156	0.025	0.533301
rs6443750	3	181329682	T	C	-0.0148	0.0021	1.82005e-12	-0.0272	0.0268	0.3107
rs6448587	4	28561990	A	C	0.0167	0.0023	3.8461e-13	-0.0093	0.0259	0.721
rs6449531	5	60712212	A	G	-0.0127	0.0018	1.71912e-12	-0.0563	0.0239	0.0183502
rs6461115	7	2103668	A	G	0.0144	0.0019	3.4837e-14	0.0474	0.0236	0.0443598
rs6463489	7	5542513	T	C	0.0157	0.0026	1.55591e-09	-0.0582	0.0422	0.1675
rs6474945	9	15670492	T	G	-0.0186	0.0016	3.07593e-31	-0.0319	0.0217	0.1401
rs6477694	9	111932342	T	C	-0.0123	0.0017	4.64521e-13	0.0129	0.0222	0.560701
rs651548	12	99560183	A	G	0.0139	0.0018	1.14319e-14	-0.0032	0.0226	0.8873
rs6545714	2	59307725	A	G	-0.0191	0.0017	2.73581e-29	0.0122	0.022	0.5801
rs6548221	2	295255	A	G	0.0151	0.002	4.35258e-14	-0.0216	0.0265	0.4165
rs6564360	16	76779612	A	G	-0.0135	0.0022	8.44318e-10	0.0338	0.0278	0.2247
rs6569648	6	130349119	T	C	-0.0126	0.0019	3.32115e-11	-0.0191	0.0264	0.469
rs6577584	1	6715390	T	G	-0.0131	0.0018	3.39364e-13	-0.0046	0.0227	0.8384
rs6587552	1	151018861	A	G	0.0173	0.002	5.14994e-18	0.0479	0.0243	0.0485199
rs6606686	12	110903380	C	G	-0.0136	0.0018	4.17076e-14	0.026	0.0232	0.2608
rs663129	18	57838401	A	G	0.0545	0.0019	6.00496e-181	0.0293	0.0279	0.2943
rs6690764	1	92976590	A	G	-0.0154	0.0022	2.55963e-12	-0.0552	0.026	0.0336403
rs6700816	1	174883994	A	T	0.0345	0.0051	1.3358e-11	0.123	0.0952	0.1964
rs6700838	1	47700027	T	C	-0.017	0.0017	1.52397e-23	0.0027	0.0225	0.9032
rs6710871	2	143960593	A	G	0.0179	0.0024	8.76238e-14	0.0317	0.0359	0.3782
rs6711584	2	104421692	A	G	0.0128	0.0017	5.09694e-14	0.0258	0.0217	0.2359
rs6713781	2	40291940	C	G	-0.0123	0.0018	8.29639e-12	-0.0405	0.023	0.0784404
rs6720868	2	230663576	T	C	0.0155	0.0018	7.23558e-18	-0.0684	0.0235	0.00357396
rs6738445	2	172599615	T	C	-0.0133	0.0018	1.48061e-13	0.0097	0.0262	0.712
rs6764533	3	196088464	A	G	0.0116	0.0018	1.16025e-10	0.0176	0.0236	0.4576
rs6767619	3	156893782	C	G	0.0119	0.0018	3.81446e-11	0.0037	0.0234	0.8757
rs6786582	3	135898984	T	C	-0.0159	0.0018	1.01602e-18	-0.0179	0.0266	0.5015
rs6804181	3	116937546	A	T	0.0153	0.0023	2.88795e-11	0.0342	0.026	0.1875
rs6804842	3	25106437	A	G	-0.0156	0.0017	4.45452e-20	-0.0261	0.0217	0.2285
rs6827083	4	153075491	A	G	-0.0097	0.0016	1.34022e-09	-0.0453	0.0221	0.0403097
rs6843738	4	103936001	A	G	-0.0107	0.0017	3.09153e-10	0.0011	0.0226	0.9625
rs6888159	5	63932234	C	G	0.0114	0.0018	2.3992e-10	0.0407	0.0227	0.0729206
rs6900723	6	23876240	T	C	-0.0112	0.0018	4.90162e-10	0.0064	0.0227	0.778001
rs6921533	6	73742334	T	C	0.0118	0.0019	5.28074e-10	0.0218	0.0235	0.3554
rs6963840	7	78144371	T	C	0.0154	0.0024	1.3929e-10	0.0806	0.0346	0.0198701
rs6968554	7	17287106	A	G	-0.01	0.0017	4.04475e-09	-0.0015	0.023	0.9472
rs7006629	8	87519542	T	C	0.0109	0.0017	1.43845e-10	-0.0123	0.0218	0.5711
rs7024334	9	109072075	T	G	0.0138	0.002	5.20025e-12	-0.0382	0.0266	0.1511
rs7042372	9	6959840	A	G	0.0122	0.0018	1.22038e-11	-0.0107	0.0223	0.631899
rs7083450	10	103984060	T	C	0.0159	0.0023	4.74364e-12	-0.0049	0.0346	0.8868
rs7084454	10	21821274	A	G	0.0193	0.0019	3.05604e-24	0.0063	0.0235	0.7891
rs7102454	11	65594820	T	C	-0.0158	0.0018	1.66736e-18	0.0208	0.024	0.3854
rs711347	4	52926216	A	T	-0.0122	0.0019	1.35335e-10	0.0072	0.0241	0.763901
rs7117238	11	78040259	A	G	-0.0131	0.0022	2.60796e-09	-0.023	0.0272	0.399
rs7120873	11	49459474	T	C	0.0172	0.0027	1.88572e-10	-0.0478	0.0403	0.2354
rs7123876	11	72444583	T	C	-0.0119	0.0019	3.77258e-10	-0.0303	0.0222	0.1721
rs7124681	11	47529947	A	C	0.0263	0.0016	1.03084e-60	-0.0155	0.0227	0.4951
rs7133378	12	124409502	A	G	0.0125	0.0018	3.79953e-12	0.0521	0.0241	0.0305302
rs7138803	12	50247468	A	G	0.03	0.0017	1.07195e-69	-0.0226	0.0223	0.3114
rs7144011	14	79940383	T	G	0.0282	0.002	3.7977e-45	0.0071	0.0253	0.778999
rs7147503	14	101539384	T	C	-0.0119	0.0018	3.81446e-11	0.0263	0.0217	0.2263
rs7164727	15	73093991	T	C	0.0182	0.0017	9.55163e-27	0.0107	0.0232	0.645601
rs7181498	15	95271404	T	C	0.0163	0.0018	1.35874e-19	0.0112	0.0218	0.608001
rs7181610	15	35826859	A	T	0.0145	0.0025	6.63149e-09	0.0339	0.0433	0.4332
rs7187776	16	28857645	A	G	-0.0265	0.0016	1.30075e-61	0.0016	0.0219	0.9414
rs7195386	16	24578458	T	C	0.0133	0.0017	5.13625e-15	0.0011	0.0217	0.9599
rs719802	11	113234679	T	C	0.0101	0.0018	2.01032e-08	-0.0171	0.0229	0.4555
rs7200919	16	67316600	A	G	0.0095	0.0017	2.29389e-08	-0.0167	0.0218	0.4436
rs7206608	16	82872628	C	G	-0.0132	0.0019	3.72163e-12	-0.0399	0.0226	0.0778395
rs7209235	17	73759552	A	G	-0.0111	0.0019	5.15452e-09	0.0061	0.026	0.8131
rs7211567	17	31460899	T	C	-0.0145	0.0021	5.02877e-12	-0.0428	0.0248	0.0841298
rs7217226	17	2136065	T	G	-0.013	0.0017	2.05628e-14	-0.0431	0.0226	0.0566304
rs7239114	18	45921214	A	G	0.0124	0.0017	3.00623e-13	-0.0163	0.0217	0.454
rs7243357	18	56883319	T	G	0.0194	0.0021	2.50924e-20	0.0019	0.0245	0.9365
rs7334078	13	99120484	T	C	0.0121	0.0019	1.90984e-10	0.0063	0.0249	0.8007
rs733594	8	85077686	T	C	0.0138	0.0018	1.76524e-14	0.01	0.0245	0.6822
rs7377083	4	102708997	A	C	0.02	0.0018	1.10773e-28	-0.0295	0.0218	0.177
rs740157	7	77055885	A	G	0.0116	0.0016	4.16772e-13	0.0417	0.0217	0.0548997
rs7444298	5	87730027	A	G	0.0179	0.002	3.55482e-19	0.0517	0.0273	0.0585006
rs7531118	1	72837239	T	C	-0.0256	0.0016	1.27775e-57	0.0125	0.022	0.571
rs7531656	1	49828663	A	G	0.0195	0.0017	1.85395e-30	-0.0089	0.0223	0.6885
rs7535528	1	2444414	A	G	-0.0152	0.0018	3.05495e-17	0.0318	0.0227	0.1612
rs7550711	1	110082886	T	C	0.0649	0.005	1.58881e-38	0.0199	0.0466	0.669
rs7556169	1	8741401	A	G	-0.0103	0.0018	1.0514e-08	0.0132	0.0234	0.5722
rs7557796	2	86766153	T	C	0.016	0.0018	6.1723e-19	-0.002	0.0222	0.9271
rs7560871	2	145616899	A	G	0.0218	0.0034	1.43845e-10	0.0088	0.0414	0.8321
rs7561278	2	48954905	T	C	0.0159	0.0021	3.69142e-14	0.0289	0.0256	0.2601
rs7564679	2	204012790	A	G	-0.0116	0.0016	4.16772e-13	-0.0465	0.0218	0.0323899
rs756717	16	72996162	A	G	-0.0148	0.0017	3.15114e-18	0.0043	0.0222	0.8454
rs7599312	2	213413231	A	G	-0.0186	0.0019	1.24945e-22	0.0364	0.0237	0.1234
rs7600699	2	156018263	C	G	-0.0149	0.0024	5.35495e-10	-0.0283	0.0325	0.3849
rs7601895	2	55281901	C	G	0.0149	0.0019	4.43055e-15	-0.0373	0.0237	0.1151
rs7607351	2	69562127	T	C	0.0119	0.0017	2.55963e-12	-0.0187	0.0223	0.4004
rs7607369	2	219279097	A	G	0.0117	0.0016	2.62217e-13	-0.0056	0.0219	0.7973
rs761423	1	17301672	T	C	0.0113	0.0017	2.99008e-11	-0.044	0.0224	0.0495599
rs7615297	3	156299313	C	G	0.0149	0.0024	5.35495e-10	0.001	0.0294	0.9717
rs762147	21	39238610	A	G	-0.0115	0.0019	1.42499e-09	0.0818	0.0239	0.000618002
rs7640424	3	107820063	T	C	-0.0136	0.0018	4.17076e-14	0.0143	0.0227	0.528901
rs7674623	4	80794681	T	C	0.0135	0.0022	8.44318e-10	-0.0213	0.0292	0.4649
rs7683836	4	180167906	A	G	-0.0114	0.0017	2.00193e-11	-0.0258	0.0217	0.2346
rs7694732	4	115124089	A	G	0.0099	0.0017	5.76177e-09	0.0054	0.0218	0.8051
rs769674	4	140881964	A	T	0.0135	0.0018	6.38178e-14	0.0592	0.0229	0.00977507
rs7710595	5	106506697	A	C	0.0101	0.0017	2.82984e-09	-0.0048	0.0217	0.8259
rs7711753	5	122733317	A	G	-0.0134	0.0016	5.52239e-17	-0.0335	0.0218	0.1247
rs7715256	5	153537893	T	G	-0.0166	0.0016	3.22212e-25	0.0011	0.0221	0.9601
rs7716275	5	137631073	T	G	-0.0132	0.0021	3.2635e-10	0.0302	0.0281	0.2823
rs7730004	5	43191033	T	C	0.0148	0.0018	1.99767e-16	-0.0075	0.0218	0.730601
rs7730898	5	170459675	A	G	0.0168	0.0018	1.02593e-20	0.0203	0.0231	0.3796
rs7748777	6	41133806	A	G	0.0105	0.0016	5.2913e-11	0.0441	0.0219	0.0437502
rs775731	3	77624784	T	C	-0.0108	0.0017	2.11237e-10	-0.0044	0.0218	0.8396
rs7760082	6	21919387	A	G	-0.0122	0.0018	1.22038e-11	-0.0015	0.0227	0.946
rs7784465	7	6418275	T	C	-0.0164	0.0025	5.38078e-11	-0.0086	0.0313	0.7831
rs7844647	8	34503776	T	C	0.0123	0.0018	8.29639e-12	0.0102	0.0253	0.685499
rs785278	1	33307987	A	T	-0.0159	0.0023	4.74364e-12	0.0007	0.0275	0.9809
rs7865157	9	122631560	T	C	0.0177	0.0028	2.59156e-10	-0.0175	0.039	0.6546
rs7869771	9	94180627	A	C	0.014	0.0019	1.72661e-13	0.0598	0.0267	0.0250398
rs7871866	9	131027982	C	G	0.0187	0.0024	6.6131e-15	-0.0044	0.0275	0.8732
rs7874154	9	27777012	T	C	-0.0127	0.0017	7.98371e-14	-0.0157	0.0219	0.4746
rs7893571	10	16750129	T	G	0.0136	0.0018	4.17076e-14	-0.0111	0.0236	0.636499
rs7899106	10	87410904	A	G	-0.0331	0.0037	3.68778e-19	-0.0346	0.0523	0.5081
rs7903146	10	114758349	T	C	-0.0181	0.0018	8.68303e-24	0.0154	0.0271	0.5692
rs7919	16	70514828	A	C	-0.0158	0.0017	1.48432e-20	-0.0025	0.0224	0.9114
rs7941030	11	122522375	T	C	-0.0112	0.0017	4.45085e-11	0.0033	0.0223	0.8835
rs7948120	11	28763321	T	C	-0.0132	0.0019	3.72163e-12	-0.0235	0.0273	0.39
rs7968230	12	133481917	A	G	0.0131	0.0018	3.39364e-13	0.0112	0.0224	0.6165
rs7973955	12	118409640	A	G	-0.0126	0.0019	3.32115e-11	-0.0119	0.0244	0.624499
rs7975187	12	60964108	A	G	-0.0128	0.0021	1.09275e-09	0.007	0.0274	0.799
rs799449	7	44784697	T	C	0.013	0.0017	2.05628e-14	-0.0193	0.022	0.3786
rs8016771	14	102649451	T	G	-0.019	0.0031	8.84152e-10	-0.0318	0.0372	0.3935
rs8016859	14	30484722	C	G	0.0349	0.0043	4.80695e-16	-0.1549	0.0889	0.0812307
rs8033510	15	61445514	T	C	0.0106	0.0018	3.88801e-09	-0.0228	0.0231	0.3249
rs8036040	15	36402716	A	C	0.0109	0.0017	1.43845e-10	-0.0154	0.0216	0.4783
rs8047395	16	53798523	A	G	0.0642	0.0017	0	-0.0022	0.0216	0.9178
rs8070454	17	38160754	T	C	-0.0098	0.0017	8.18004e-09	0.0017	0.0221	0.9398
rs8071182	17	55336155	A	G	0.0133	0.0022	1.48989e-09	-0.0508	0.0301	0.0909201
rs8075273	17	61728881	A	C	-0.0133	0.0018	1.48061e-13	0.0815	0.0257	0.00153402
rs8081039	17	75995829	T	C	0.0233	0.0038	8.70111e-10	0.0397	0.0399	0.319
rs8089514	18	69224478	A	T	0.0126	0.0019	3.32115e-11	-0.0189	0.0251	0.4523
rs8092503	18	52479487	A	G	-0.0165	0.0019	3.81382e-18	0.0418	0.023	0.0683502
rs8094523	18	57878155	A	G	-0.0305	0.0032	1.55401e-21	0.0496	0.031	0.1099
rs8097544	18	1839564	A	G	-0.02	0.0025	1.24419e-15	0.0332	0.0286	0.2456
rs8102137	19	30296853	T	C	-0.0193	0.0018	8.00564e-27	0.0412	0.0227	0.0702603
rs8123881	20	15819495	A	G	-0.0196	0.0024	3.17027e-16	0.0095	0.0255	0.7106
rs823074	1	205774839	T	C	0.0112	0.0017	4.45085e-11	-0.0287	0.0218	0.1879
rs825680	16	73606563	A	T	0.0104	0.0018	7.56937e-09	-0.0156	0.0221	0.4797
rs827092	3	157985182	T	C	0.0129	0.0017	3.24292e-14	-0.0211	0.0217	0.3299
rs845084	10	125220036	A	G	0.014	0.002	2.55963e-12	-0.0015	0.0248	0.9506
rs847747	6	40080069	T	G	-0.0113	0.0019	2.72488e-09	0.0124	0.0225	0.5813
rs849135	7	28196413	A	G	0.0109	0.0016	9.59171e-12	-0.0124	0.0218	0.5675
rs853679	6	28296863	A	C	0.0134	0.0022	1.12271e-09	-0.0343	0.0431	0.4256
rs868554	16	20050466	C	G	-0.019	0.002	2.0989e-21	0.0166	0.0232	0.475
rs879620	16	4015729	T	C	0.0231	0.0018	1.06674e-37	0.0065	0.022	0.766999
rs889398	16	69556715	T	C	-0.0196	0.0016	1.67996e-34	-0.0588	0.022	0.00765297
rs892261	13	65884191	T	C	-0.0103	0.0017	1.37121e-09	-0.0064	0.0216	0.7687
rs895330	19	4060707	C	G	0.0201	0.0023	2.34912e-18	0.01	0.0293	0.733199
rs900144	11	13294268	T	C	0.0166	0.0017	1.59574e-22	-0.0158	0.0217	0.4652
rs901630	6	98539519	T	C	-0.0146	0.0017	8.83153e-18	0.0205	0.0229	0.3703
rs902695	2	113955074	A	G	-0.0103	0.0017	1.37121e-09	-0.013	0.022	0.5531
rs903959	8	142630782	A	T	0.0106	0.0018	3.88801e-09	0.0051	0.0223	0.8175
rs905938	1	154991389	T	C	-0.0149	0.0019	4.43055e-15	0.0291	0.0256	0.2565
rs9077	1	202116238	A	G	-0.0138	0.0019	3.78156e-13	-0.0109	0.0233	0.642
rs925018	3	62713143	C	G	-0.013	0.0018	5.11448e-13	0.0005	0.0245	0.9831
rs925421	4	60253877	A	G	0.0116	0.002	6.63149e-09	-0.0067	0.0245	0.785599
rs9291467	4	25428296	T	C	0.014	0.0017	1.79117e-16	-0.0091	0.0223	0.6814
rs9294260	6	83433228	A	G	0.0147	0.0016	4.02077e-20	-0.0061	0.0217	0.7798
rs9299	17	46669430	T	C	0.0121	0.0018	1.78974e-11	-0.0043	0.0235	0.8552
rs930295	2	50233352	A	C	0.0211	0.0023	4.56153e-20	-0.0559	0.0323	0.0836893
rs9332817	11	118365210	C	G	-0.0382	0.006	1.9318e-10	0.0198	0.0594	0.739301
rs934515	2	79482643	A	G	0.0185	0.0027	7.29e-12	0.0182	0.0285	0.5225
rs9349239	6	42676480	A	G	0.0122	0.0017	7.1534e-13	-0.0102	0.0218	0.6417
rs9362662	6	90296588	A	G	0.0112	0.0017	4.45085e-11	0.0151	0.0219	0.490999
rs9367368	6	13189275	T	C	0.0121	0.0018	1.78974e-11	-0.0011	0.0223	0.9622
rs9426003	1	34602870	A	G	-0.0116	0.0019	1.02631e-09	-0.0271	0.025	0.2784
rs9463175	6	9510030	T	C	-0.0108	0.0017	2.11237e-10	-0.0018	0.023	0.9388
rs946526	1	46487168	T	C	-0.0314	0.0043	2.82836e-13	0.0158	0.0637	0.8046
rs9475173	6	55013291	A	G	0.0108	0.0019	1.31418e-08	0	0.0217	0.9993
rs9507983	13	28640563	T	C	-0.0156	0.0018	4.44955e-18	-0.0225	0.0222	0.3109
rs9527706	13	58402479	A	G	-0.0115	0.0018	1.67095e-10	0.0039	0.0245	0.8746
rs9530843	13	79563749	A	C	0.0128	0.0018	1.15112e-12	-0.0153	0.0232	0.5082
rs9538141	13	59178258	A	G	0.0164	0.0017	5.05858e-22	-0.012	0.0218	0.5825
rs954018	18	42598463	A	G	-0.013	0.0018	5.11448e-13	-0.0067	0.0226	0.766699
rs9540493	13	66205704	A	G	0.0139	0.0017	2.92279e-16	0.0219	0.0219	0.3168
rs9571687	13	67472713	A	C	-0.0129	0.0018	7.68458e-13	-0.0467	0.0259	0.0716803
rs9595908	13	33184288	T	C	0.0159	0.0017	8.52437e-21	0.0104	0.0219	0.6349
rs9603697	13	40783323	T	C	0.0141	0.0018	4.75103e-15	0.0139	0.022	0.527
rs9615905	22	48875699	T	C	0.011	0.0017	9.76221e-11	-0.0008	0.0218	0.9703
rs9630985	2	181607676	A	C	-0.0177	0.0018	8.08959e-23	0.0209	0.0246	0.3954
rs9675376	18	57969244	A	G	0.035	0.0018	3.24773e-84	0.0502	0.0248	0.04314
rs967605	1	23399932	T	C	-0.0192	0.0023	6.95309e-17	0.0079	0.0338	0.815
rs9688431	6	73922654	T	C	0.0231	0.0035	4.11158e-11	0.0257	0.0629	0.682801
rs9714342	3	90428286	T	C	-0.0151	0.0019	1.90515e-15	0.0483	0.0219	0.0274
rs972283	7	130466854	A	G	0.0096	0.0016	1.97318e-09	0.0131	0.0217	0.544999
rs972540	2	207244783	A	G	-0.013	0.0018	5.11448e-13	0.0127	0.0261	0.6256
rs977540	16	9724750	A	G	0.014	0.0019	1.72661e-13	-0.0048	0.0261	0.8548
rs9787495	10	103206115	A	G	-0.0103	0.0017	1.37121e-09	0.0137	0.0223	0.539699
rs980329	2	60285100	T	C	-0.0133	0.002	2.93093e-11	-0.0158	0.025	0.5283
rs9806058	14	35673470	A	T	0.0164	0.0026	2.83227e-10	-0.0492	0.0398	0.2166
rs9814633	3	41310470	A	G	0.0122	0.0018	1.22038e-11	-0.0074	0.0224	0.742499
rs9816226	3	185834499	A	T	-0.0323	0.0021	2.19692e-53	-0.0265	0.0294	0.3682
rs9838283	3	50820486	A	G	0.0161	0.0026	5.92897e-10	0.0403	0.0325	0.2141
rs987237	6	50803050	A	G	-0.0409	0.0021	1.74813e-84	-0.029	0.0265	0.2741
rs9905991	17	80052073	A	G	0.01	0.0017	4.04475e-09	-0.0033	0.0217	0.8785
rs9927848	16	23833071	A	C	-0.0122	0.002	1.06068e-09	-0.0055	0.0272	0.8389
rs9931967	16	20375351	T	G	0.0163	0.0017	8.96044e-22	0.0265	0.0216	0.2202
rs9951893	18	60739250	T	C	-0.0115	0.0017	1.3358e-11	0.0018	0.0219	0.9345
rs998584	6	43757896	A	C	-0.0131	0.0017	1.29942e-14	-0.0118	0.0218	0.587801
rs998732	19	19378671	A	G	0.0171	0.0022	7.6814e-15	-0.0112	0.036	0.7561

## Sheet: Table S7
Supplementary Table S7: Single nucleotide polymorphisms (SNPs) used to construct the instruments for Mendelian randomization analysis BMI (Yengo et al.) – neck injury (N=598)
					Exposure:BMI (Yengo et al.)			Outcome: neck injury
SNP	Chromosome	Position	Effect allele	Other allele	Beta	Standard error	P value	Beta	Standard error	P value
rs1000096	4	38692835	T	C	-0.0144	0.0018	1.24419e-15	0.0247	0.0318	0.4372
rs1000940	17	5283252	A	G	-0.0154	0.0018	1.17302e-17	0.0086	0.0315	0.783901
rs1003081	11	118913993	T	C	0.0121	0.0016	3.95395e-14	0.0384	0.0327	0.24
rs1006353	13	28047269	A	G	0.0126	0.0019	3.32115e-11	-0.0146	0.0338	0.6664
rs10083803	16	6701400	T	C	-0.0127	0.0019	2.32173e-11	-0.0094	0.0362	0.7947
rs10110727	8	14324437	A	G	0.0135	0.002	1.47845e-11	-0.0047	0.036	0.8957
rs10118701	9	103061366	A	G	-0.0163	0.0018	1.35874e-19	0.0092	0.0318	0.7716
rs10132280	14	25928179	A	C	-0.0223	0.0018	3.00174e-35	0.0588	0.0326	0.0715303
rs10146527	14	79499850	T	C	0.0137	0.0017	7.70322e-16	0.0364	0.0366	0.321
rs10182181	2	25150296	A	G	-0.0325	0.0016	9.96983e-92	-0.0412	0.0315	0.1904
rs1020548	6	56810539	A	G	-0.0132	0.0023	9.51639e-09	-0.0146	0.0397	0.7126
rs10211055	2	229016917	T	C	-0.0157	0.0018	2.72794e-18	0.0327	0.0335	0.3296
rs10269783	7	49616203	A	G	0.0133	0.0017	5.13625e-15	0.0334	0.0311	0.2832
rs1035010	7	69598328	T	C	0.0139	0.002	3.65286e-12	-0.0696	0.0349	0.0457499
rs1037587	11	11796727	T	C	0.0106	0.0017	4.5093e-10	0.0697	0.0311	0.0248702
rs1038088	17	28074563	T	G	-0.0117	0.0016	2.62217e-13	-0.0362	0.031	0.2429
rs10408013	19	33963766	T	C	0.0111	0.0018	6.97446e-10	-0.03	0.0395	0.4471
rs10438964	18	42950629	T	C	-0.0127	0.0019	2.32173e-11	-0.032	0.0361	0.3759
rs1045411	13	31033232	T	C	-0.0148	0.0019	6.72889e-15	-0.0284	0.0328	0.3865
rs10460960	3	42308735	A	G	0.0197	0.0025	3.27381e-15	-0.0642	0.0512	0.2097
rs1048932	11	115044850	A	C	-0.016	0.0017	4.87876e-21	-0.0457	0.0314	0.1456
rs10499276	6	154309808	T	C	0.0172	0.0025	5.98526e-12	-0.1416	0.0413	0.000602199
rs10511093	3	83763541	T	C	-0.0228	0.0034	2.00193e-11	0.0941	0.0713	0.1869
rs10733051	1	167280354	A	G	0.0097	0.0016	1.34022e-09	0.0541	0.0313	0.0842403
rs10744146	12	17212881	A	G	-0.0122	0.0017	7.1534e-13	0.0131	0.0311	0.673301
rs10745785	12	97586257	T	C	-0.0111	0.0018	6.97446e-10	-0.0009	0.0318	0.9771
rs10754210	1	197012111	A	G	-0.0123	0.0018	8.29639e-12	0.0707	0.0334	0.0344802
rs1075901	17	15943910	T	C	-0.0121	0.0016	3.95395e-14	0.0019	0.0316	0.9531
rs10772055	12	33379440	C	G	-0.0172	0.0024	7.68458e-13	-0.0239	0.0449	0.5943
rs10773049	12	124506631	T	C	-0.0116	0.0017	8.88305e-12	-0.0298	0.0315	0.3434
rs10779751	1	11284336	A	G	0.0139	0.0018	1.14319e-14	0.0245	0.0356	0.4912
rs10797115	9	92191256	T	C	0.0124	0.0017	3.00623e-13	-0.0164	0.0311	0.598
rs10818810	9	126096522	A	G	0.0126	0.0017	1.2463e-13	0.0619	0.0321	0.0536303
rs10818938	9	127049237	A	G	0.0114	0.0017	2.00193e-11	0.0611	0.0313	0.0511399
rs10830452	11	89966202	A	G	-0.0111	0.0018	6.97446e-10	0.0026	0.0331	0.9372
rs10838122	11	43551416	T	C	-0.0105	0.0017	6.55504e-10	0.0795	0.0312	0.01093
rs10840606	11	2234690	A	G	-0.0164	0.0024	8.29639e-12	0.0176	0.0394	0.6553
rs10842240	12	24060075	C	G	0.0218	0.0027	6.79906e-16	-0.0101	0.0431	0.8145
rs10867256	9	81367391	T	C	-0.0118	0.0017	3.88848e-12	-0.0342	0.0318	0.2827
rs10876418	12	39428802	T	C	-0.0123	0.0019	9.56417e-11	-0.0163	0.0397	0.680801
rs10878946	12	69642315	T	C	-0.0141	0.0019	1.16193e-13	-0.0056	0.0324	0.8628
rs10883553	10	102635475	A	C	0.0119	0.0018	3.81446e-11	0.0445	0.0315	0.1572
rs10883759	10	104412049	A	G	-0.0122	0.0018	1.22038e-11	0.0383	0.0368	0.2984
rs10886017	10	118672531	A	C	0.0152	0.0019	1.24419e-15	-0.0245	0.0362	0.498
rs10915840	1	225668524	A	G	-0.0118	0.0019	5.28074e-10	-0.0315	0.0368	0.3919
rs10920678	1	190239907	A	G	0.0155	0.0016	3.40768e-22	0.0201	0.0311	0.5193
rs10923724	1	119546842	T	C	-0.0118	0.0016	1.64345e-13	-0.0378	0.0333	0.2567
rs10929925	2	6155557	A	C	-0.0143	0.0016	3.98074e-19	-0.0219	0.031	0.4807
rs10930641	2	175000711	A	G	-0.0137	0.0017	7.70322e-16	-0.0007	0.0315	0.983
rs10935143	3	134665159	A	G	-0.0109	0.0017	1.43845e-10	-0.0033	0.0322	0.9189
rs10938397	4	45182527	A	G	-0.0324	0.0016	3.5524e-91	0.0025	0.031	0.9355
rs10953620	7	109173373	A	C	-0.0101	0.0017	2.82984e-09	0.0166	0.0313	0.596901
rs10962549	9	16719445	T	C	0.0198	0.0023	7.38966e-18	-0.0414	0.0438	0.3452
rs10971712	9	33820938	T	C	-0.0197	0.0027	2.95797e-13	0.0435	0.04	0.2775
rs10989568	9	104396304	A	G	0.0107	0.0017	3.09153e-10	-0.0339	0.0311	0.2757
rs11066301	12	112871372	A	G	0.0114	0.0016	1.04081e-12	0.0278	0.0317	0.38
rs1106908	17	34942595	A	G	-0.0158	0.0016	5.3433e-23	-0.0218	0.0317	0.491801
rs11074446	16	20255123	T	C	0.0225	0.0024	6.91758e-21	0.0136	0.0389	0.7259
rs11075489	16	62803841	T	C	-0.0111	0.0017	6.60285e-11	0.0104	0.0312	0.7396
rs11079849	17	47090785	T	C	-0.0188	0.0019	4.38763e-23	0.0397	0.0339	0.2416
rs11115176	12	82465797	T	C	0.0121	0.0019	1.90984e-10	-0.0133	0.0372	0.719999
rs11118308	1	219633869	A	G	0.0101	0.0016	2.74563e-10	0.0119	0.0312	0.703701
rs11128760	3	15873407	A	G	0.011	0.0017	9.76221e-11	0.037	0.0319	0.2454
rs11150911	18	73498528	A	C	0.0133	0.0018	1.48061e-13	0.0525	0.0338	0.1198
rs11208662	1	65987164	C	G	0.0209	0.0031	1.5629e-11	-0.0107	0.0555	0.8467
rs11251352	10	2585792	A	G	-0.0109	0.0018	1.39934e-09	0.0492	0.0311	0.1135
rs11496125	7	103417557	T	C	0.0169	0.0017	2.75553e-23	-0.0062	0.0312	0.8436
rs11577179	1	155983710	A	G	-0.0108	0.0017	2.11237e-10	-0.0029	0.032	0.929
rs11583122	1	38053458	T	C	0.0182	0.003	1.30592e-09	0.0727	0.0538	0.1768
rs11600990	11	64082807	T	C	-0.0178	0.0023	1.00099e-14	0.0028	0.0427	0.9471
rs11611246	12	939480	T	G	0.024	0.002	3.55296e-33	0.034	0.0378	0.3686
rs11611496	12	108413828	A	G	-0.0169	0.002	2.91303e-17	0.0015	0.0375	0.9674
rs11629783	15	66757012	C	G	0.0146	0.002	2.87768e-13	-0.0152	0.036	0.6728
rs11635675	15	63793238	T	G	0.0124	0.0018	5.62298e-12	-0.0257	0.0318	0.4198
rs11642001	16	71899586	A	G	-0.0137	0.0021	6.85437e-11	-0.0193	0.0358	0.590599
rs11659764	18	53335512	A	T	-0.0253	0.0039	8.74581e-11	-0.1453	0.1029	0.1581
rs11668301	19	31016196	A	G	0.021	0.0024	2.13353e-18	0.039	0.0461	0.3967
rs11672660	19	46180184	T	C	-0.034	0.0021	5.88712e-59	-0.0148	0.0355	0.677801
rs11736228	4	147376805	A	T	0.0139	0.002	3.65286e-12	0.0413	0.0367	0.2602
rs11753081	6	20705590	T	G	0.0138	0.0021	4.98348e-11	-0.0466	0.0412	0.2575
rs11773362	7	147668180	T	C	-0.0111	0.0018	6.97446e-10	-0.0309	0.032	0.3345
rs1178060	6	50914343	A	G	0.0193	0.0023	4.80778e-17	-0.0705	0.0564	0.2107
rs11781222	8	23389571	T	C	0.0158	0.0024	4.60016e-11	-0.0981	0.0541	0.0695905
rs11781699	8	118863061	T	C	-0.0132	0.0021	3.2635e-10	0.0013	0.0345	0.9705
rs11783247	8	10788875	T	C	-0.0169	0.0016	4.44659e-26	-0.0644	0.0501	0.1985
rs11790280	9	14651283	T	C	-0.0103	0.0018	1.0514e-08	-0.0071	0.0319	0.8235
rs11792069	9	140646121	A	G	0.0145	0.0024	1.5253e-09	0.0001	0.0402	0.9979
rs11855853	15	78012618	T	C	-0.0145	0.002	4.16772e-13	0.0201	0.0379	0.595799
rs11866815	16	387867	T	C	-0.0156	0.0019	2.20221e-16	0.0321	0.0387	0.4059
rs11889536	2	220163543	A	G	0.0189	0.0024	3.40743e-15	-0.0784	0.0694	0.2588
rs11915371	3	70539559	A	C	-0.0149	0.0021	1.29129e-12	0.0746	0.0392	0.0572994
rs11945861	4	65700865	A	G	-0.0148	0.002	1.36184e-13	-0.0323	0.037	0.3829
rs11971041	7	26698848	A	G	-0.021	0.0031	1.25102e-11	0.0368	0.07	0.599
rs12035149	1	107885018	C	G	-0.0146	0.0021	3.59172e-12	-0.0549	0.0391	0.1604
rs12035349	1	77557339	A	G	-0.0188	0.0026	4.80266e-13	-0.0602	0.0428	0.1597
rs12041258	1	195047936	T	C	0.0146	0.002	2.87768e-13	-0.0431	0.0365	0.2371
rs12042908	1	74997762	A	G	0.0184	0.0016	1.31915e-30	0.0661	0.031	0.0328103
rs12042959	1	243533273	A	G	0.0144	0.0024	1.97318e-09	0.0409	0.0425	0.3354
rs12044597	1	1708801	A	G	-0.0143	0.0016	3.98074e-19	-0.0561	0.0311	0.0711197
rs12098284	10	76047464	T	C	0.0178	0.0026	7.58619e-12	0.0091	0.0595	0.8782
rs12101393	15	92570921	C	G	0.0127	0.0021	1.47002e-09	0.0286	0.0357	0.4238
rs12147845	14	101144596	T	C	0.0199	0.0027	1.70155e-13	0.0319	0.0448	0.4759
rs1218822	13	28011963	A	G	0.0168	0.0017	4.96531e-23	0.0246	0.033	0.4549
rs12189178	5	50914726	T	C	0.0364	0.0046	2.51172e-15	-0.09	0.0877	0.3045
rs1229057	7	39054538	T	C	0.017	0.0027	3.04841e-10	-0.0994	0.0487	0.0412601
rs12364470	11	134601012	T	G	-0.0178	0.0022	5.9221e-16	0.0666	0.0372	0.0732993
rs12411886	10	104685299	A	C	0.0271	0.003	1.6652e-19	0.0316	0.0554	0.5689
rs12420725	11	117017530	A	G	-0.0226	0.0037	1.00819e-09	0.0221	0.0588	0.7069
rs12422552	12	14413931	C	G	-0.0134	0.002	2.0842e-11	-0.0608	0.0379	0.1092
rs12429545	13	54102206	A	G	0.0316	0.0025	1.27054e-36	0.0398	0.0448	0.3751
rs12439798	15	46584787	T	G	0.0125	0.0017	1.93892e-13	0.0379	0.0332	0.2534
rs12446632	16	19935389	A	G	-0.0352	0.0024	1.05397e-48	-0.0184	0.0469	0.6946
rs12448257	16	3599655	A	G	0.0184	0.002	3.5795e-20	0.0652	0.042	0.1207
rs12448738	16	56493573	A	C	-0.0168	0.0025	1.81725e-11	-0.0241	0.0406	0.552901
rs12488237	3	56114861	T	C	-0.0235	0.0036	6.67526e-11	0.0494	0.0862	0.566301
rs12514473	5	80818639	T	C	0.0167	0.002	6.8263e-17	-0.0395	0.0409	0.3334
rs12564992	1	174478100	A	G	-0.0196	0.0026	4.75548e-14	-0.081	0.0562	0.1494
rs12574668	11	46422686	A	C	0.0132	0.0023	9.51639e-09	0.0649	0.0467	0.1646
rs12575252	11	8694073	C	G	-0.0182	0.0017	9.55163e-27	0.02	0.0326	0.5398
rs12577642	11	43728534	A	T	-0.0213	0.0018	2.62506e-32	-0.0293	0.0335	0.3831
rs12587412	14	47272423	T	G	0.0146	0.0017	8.83153e-18	-0.0277	0.0317	0.3825
rs12593036	15	81058652	A	G	0.0154	0.0019	5.26315e-16	-0.0275	0.0346	0.4266
rs12595158	15	62316035	T	C	-0.0394	0.0054	2.95797e-13	-0.0093	0.0514	0.8565
rs12595749	15	79432359	A	G	0.0141	0.0017	1.09394e-16	0.0359	0.0315	0.2538
rs12602912	17	65870073	T	C	0.0176	0.0021	5.25011e-17	0.0544	0.0365	0.1355
rs12609744	19	12994140	T	C	-0.0126	0.0019	3.32115e-11	0.012	0.0323	0.711001
rs12655756	5	88858208	A	T	0.0138	0.0018	1.76524e-14	0.0103	0.0342	0.762901
rs12675063	8	132879047	A	T	-0.0156	0.0026	1.97318e-09	-0.0144	0.0619	0.8158
rs12680842	8	95582606	A	G	0.0133	0.0018	1.48061e-13	0.0592	0.0316	0.0607701
rs12694021	2	206084372	A	C	0.0106	0.0017	4.5093e-10	-0.0109	0.0311	0.7263
rs12705987	7	114349212	A	T	0.0135	0.0017	2.00272e-15	0.029	0.0314	0.3562
rs12731372	1	118852975	T	C	0.0116	0.0019	1.02631e-09	-0.0481	0.0365	0.188
rs12776880	10	19776828	A	T	0.0128	0.0019	1.61866e-11	0.0337	0.0322	0.2947
rs1285245	17	77796889	C	G	-0.0121	0.0018	1.78974e-11	0.0003	0.0319	0.9928
rs12885454	14	29736838	A	C	-0.0185	0.0017	1.39904e-27	-0.0812	0.0324	0.01237
rs12888545	14	88308044	A	G	-0.0136	0.002	1.04619e-11	0.0043	0.0367	0.9067
rs12922346	16	82438337	C	G	0.0136	0.002	1.04619e-11	0.01	0.0386	0.7953
rs12939549	17	78611724	A	G	0.018	0.0016	2.31592e-29	-0.0044	0.0325	0.892
rs1296328	4	137083193	A	C	0.0179	0.0018	2.66658e-23	-0.029	0.0311	0.3522
rs12964689	18	21116998	A	G	0.0203	0.0017	7.21947e-33	0.0557	0.0311	0.0728702
rs13021737	2	632348	A	G	-0.0574	0.0021	1.70432e-164	0.0406	0.0421	0.3346
rs13107325	4	103188709	T	C	0.047	0.0032	7.75215e-49	0.1884	0.1305	0.1488
rs13110266	4	162129844	A	G	-0.0117	0.0017	5.88719e-12	0.0261	0.0316	0.4077
rs13174863	5	139080745	A	G	-0.0192	0.0023	6.95309e-17	-0.0962	0.0438	0.0278599
rs13191362	6	163033350	A	G	0.0236	0.0025	3.72779e-21	0.138	0.0647	0.0328201
rs13201877	6	137675541	A	G	-0.0152	0.0024	2.3992e-10	-0.0292	0.042	0.4866
rs1320903	3	131758077	A	G	0.0216	0.0018	3.55296e-33	-0.0274	0.0341	0.4225
rs13209872	6	97753223	C	G	-0.0152	0.0018	3.05495e-17	0.0112	0.0319	0.7264
rs13227433	7	74094721	T	G	-0.0156	0.002	6.19072e-15	-0.0299	0.0374	0.4242
rs13227658	7	113353254	T	C	-0.0157	0.0017	2.57577e-20	-0.0281	0.0311	0.3675
rs1323068	4	20263058	A	G	-0.0114	0.0018	2.3992e-10	0.0434	0.0315	0.1689
rs13240600	7	99107727	A	G	0.0204	0.0024	1.89591e-17	0.0132	0.0373	0.724101
rs13247665	7	93232057	T	C	-0.0139	0.0018	1.14319e-14	-0.0056	0.0351	0.874
rs13263601	8	14095900	A	C	-0.0154	0.0018	1.17302e-17	-0.0242	0.0351	0.4914
rs13290794	9	37183628	A	G	-0.0141	0.0018	4.75103e-15	-0.0809	0.0343	0.0182701
rs13292976	9	129467340	T	C	0.0131	0.0017	1.29942e-14	0.0196	0.0314	0.5324
rs13321566	3	107342662	A	G	-0.0135	0.0023	4.36939e-09	-0.0005	0.0481	0.9918
rs13329567	15	68104367	T	C	-0.0293	0.002	1.34716e-48	-0.0243	0.0421	0.5641
rs1333423	13	59425111	A	T	0.0168	0.002	4.46479e-17	0.0561	0.0363	0.122
rs13417156	2	62848319	T	C	-0.0144	0.0017	2.44157e-17	-0.0238	0.0314	0.4489
rs13432055	2	56603985	T	C	-0.0117	0.0018	8.032e-11	0.0071	0.0367	0.8459
rs1345148	4	30843533	T	C	-0.0111	0.0017	6.60285e-11	-0.0007	0.0319	0.9821
rs1358808	6	51825285	C	G	-0.0142	0.0018	3.04889e-15	0.0074	0.0318	0.8174
rs1362910	8	30856464	A	G	0.0121	0.0017	1.09785e-12	0.0183	0.0322	0.571
rs1365466	18	36182440	T	C	-0.0137	0.0019	5.5736e-13	0.01	0.0391	0.7986
rs1371108	2	81816251	A	C	0.0119	0.0018	3.81446e-11	0.0411	0.0339	0.2251
rs1394	8	9511654	A	G	-0.0154	0.0017	1.31865e-19	0.0182	0.0423	0.667699
rs1405348	8	77228222	A	G	-0.0204	0.0017	3.55296e-33	0.0159	0.0311	0.6093
rs1412235	9	28410996	C	G	0.0246	0.0017	1.85876e-47	-0.0064	0.0321	0.8421
rs1431659	8	73439070	A	G	0.0196	0.0019	5.97879e-25	0.0281	0.0362	0.4375
rs1436343	3	104606130	A	G	-0.0141	0.0017	1.09394e-16	-0.0366	0.0323	0.2561
rs1437929	2	211983316	A	G	0.0135	0.0019	1.20093e-12	-0.038	0.0349	0.2766
rs1451533	2	105466005	A	G	0.0167	0.0019	1.50262e-18	0.0137	0.0328	0.676401
rs1452075	3	62481063	T	C	0.0141	0.0018	4.75103e-15	-0.0557	0.0343	0.104
rs1455137	4	145986668	A	C	-0.0106	0.0017	4.5093e-10	0.0304	0.0315	0.334
rs1477887	4	18514827	A	G	-0.0138	0.0017	4.75309e-16	0.0065	0.0316	0.8367
rs1492767	4	55221467	T	C	0.0094	0.0016	4.22843e-09	0.0435	0.0314	0.1665
rs1512065	20	53453326	A	G	0.0138	0.0021	4.98348e-11	0.0947	0.0396	0.0167302
rs1522569	4	171632637	T	G	0.0164	0.0022	9.01782e-14	-0.0169	0.0552	0.7587
rs1544459	7	77417584	T	C	-0.0103	0.0016	1.21457e-10	-0.0132	0.0318	0.6772
rs1549293	16	31141993	T	C	-0.0204	0.0017	3.55296e-33	-0.0221	0.032	0.4897
rs1552717	11	29158495	A	T	0.0149	0.0025	2.52238e-09	0.0812	0.0422	0.0544202
rs156151	6	104799007	C	G	-0.0165	0.0021	3.92995e-15	-0.065	0.0373	0.0814592
rs159032	5	94206202	T	C	0.0129	0.002	1.1185e-10	0.0443	0.0395	0.2627
rs1608445	18	947954	A	G	-0.0104	0.0018	7.56937e-09	-0.0541	0.0313	0.0841802
rs1625427	11	131957293	T	C	0.013	0.0018	5.11448e-13	0.0434	0.0352	0.2172
rs1658820	8	4288577	T	G	0.0141	0.0021	1.8899e-11	0.038	0.0349	0.2766
rs1668633	13	78371890	T	C	0.01	0.0017	4.04475e-09	0.0127	0.0314	0.6849
rs16851483	3	141275436	T	G	0.0369	0.0035	5.4808e-26	-0.0077	0.0721	0.9145
rs16906845	8	138215228	A	G	-0.0225	0.0038	3.19887e-09	-0.0122	0.0564	0.8289
rs16907751	8	81375457	T	C	-0.0209	0.003	3.24538e-12	-0.0149	0.0483	0.7579
rs16932761	8	67202787	A	G	-0.014	0.002	2.55963e-12	-0.0026	0.0336	0.9385
rs16966801	17	39573713	A	G	-0.0156	0.0022	1.33234e-12	0.1221	0.0494	0.01354
rs1700137	8	89461609	T	C	-0.0121	0.0019	1.90984e-10	0.0278	0.0338	0.4105
rs17014375	1	209543560	T	G	-0.0172	0.0025	5.98526e-12	-0.022	0.0505	0.662599
rs17035438	2	46878616	A	G	0.0199	0.003	3.2819e-11	-0.0385	0.0632	0.5426
rs17056301	5	158271680	T	C	-0.0118	0.002	3.63502e-09	-0.0208	0.0373	0.5782
rs17094222	10	102395440	T	C	-0.0181	0.002	1.42968e-19	0.0037	0.0365	0.9186
rs17105272	14	77529783	T	C	0.011	0.0019	7.06073e-09	-0.0039	0.0331	0.9065
rs17203016	2	208255518	A	G	-0.015	0.002	6.38178e-14	0.0319	0.0387	0.4097
rs17207196	7	75101065	T	C	-0.0221	0.0018	1.19228e-34	0.0131	0.0311	0.6725
rs1730859	1	107617707	A	G	-0.0118	0.0017	3.88848e-12	-0.0562	0.0341	0.0991905
rs17327461	2	35512183	T	C	0.0125	0.0016	5.60646e-15	-0.0752	0.0318	0.0180601
rs17391694	1	78623626	T	C	0.0317	0.0025	7.63319e-37	0.0365	0.0459	0.4257
rs17446091	8	27167942	T	C	-0.0123	0.002	7.74829e-10	0.0342	0.0442	0.4389
rs17522122	14	33302882	T	G	0.0159	0.0017	8.52437e-21	0.0242	0.0314	0.4417
rs17531363	1	107977075	A	C	0.0133	0.0019	2.55963e-12	-0.0482	0.0314	0.1248
rs17538472	4	163038241	T	C	0.0129	0.0022	4.52839e-09	0.0344	0.034	0.3116
rs17551974	2	142293146	A	C	-0.0141	0.0022	1.4639e-10	0.0312	0.0378	0.4089
rs17608150	12	110046698	T	C	0.0196	0.0031	2.57231e-10	0.0901	0.0536	0.0929801
rs17636031	10	126684074	T	C	-0.016	0.0019	3.73117e-17	-0.053	0.0431	0.2188
rs17681451	3	114399296	A	G	-0.0197	0.0031	2.08645e-10	0.0303	0.0654	0.6425
rs17681708	17	9792872	T	C	-0.0106	0.0018	3.88801e-09	-0.0649	0.0333	0.0511305
rs17724992	19	18454825	A	G	0.0183	0.0019	5.88186e-22	-0.0037	0.0373	0.9202
rs17757975	6	38214150	T	C	0.0143	0.0024	2.54823e-09	-0.0107	0.0497	0.8296
rs17806379	20	51107290	T	C	-0.0258	0.0022	9.23876e-32	-0.0788	0.0426	0.0642806
rs17820822	9	11832155	T	G	0.0143	0.0018	1.95063e-15	-0.0552	0.034	0.105
rs1782507	11	30243868	T	G	-0.0135	0.0018	6.38178e-14	0.0215	0.0329	0.5142
rs1787267	18	76742544	C	G	-0.0237	0.0036	4.60016e-11	-0.0028	0.0637	0.9644
rs1789165	11	69481969	A	G	0.0138	0.0017	4.75309e-16	-0.0944	0.0356	0.00791006
rs1814170	7	138794149	A	T	0.0203	0.0029	2.55963e-12	0.0444	0.041	0.2779
rs1819844	12	68205604	A	G	0.0143	0.0021	9.79223e-12	-0.0201	0.0349	0.5659
rs1852006	7	77829768	A	G	-0.0156	0.0018	4.44955e-18	-0.0261	0.0322	0.4188
rs1853639	6	87606842	A	G	-0.0111	0.0018	6.97446e-10	0.0058	0.0328	0.8591
rs1862451	16	24803620	A	G	0.0137	0.0019	5.5736e-13	0.0075	0.0371	0.84
rs1865341	9	8845911	T	C	0.0128	0.002	1.55377e-10	0.0247	0.034	0.4682
rs1866510	4	44514468	T	C	-0.0105	0.0018	5.43309e-09	-0.0367	0.0327	0.2616
rs1884389	20	1410582	T	C	-0.0103	0.0017	1.37121e-09	-0.0349	0.0313	0.2647
rs1884897	20	6612832	A	G	-0.0194	0.0017	3.65243e-30	-0.0051	0.0332	0.8788
rs1899689	7	121964349	T	C	0.0117	0.0016	2.62217e-13	-0.0247	0.0317	0.4358
rs1899951	3	12394840	T	C	0.017	0.0024	1.40728e-12	-0.0129	0.0413	0.754201
rs1909586	3	124687767	T	G	-0.0106	0.0018	3.88801e-09	-0.0058	0.0317	0.8561
rs1927790	13	96922191	T	C	-0.0148	0.0016	2.24493e-20	0.0286	0.0311	0.3578
rs1928295	9	120378483	T	C	0.0141	0.0016	1.22385e-18	0.019	0.031	0.5399
rs1937684	10	53680085	A	T	0.0112	0.0018	4.90162e-10	0.0657	0.0329	0.0457299
rs1941697	18	31251276	A	G	0.0123	0.0017	4.64521e-13	0.0116	0.0311	0.7089
rs1951455	14	91512339	T	C	-0.0145	0.0019	2.31896e-14	-0.0591	0.0358	0.0987893
rs1956151	14	40101060	A	G	-0.013	0.0022	3.44001e-09	0.0122	0.0397	0.7586
rs1973993	1	96943994	T	C	-0.0208	0.0017	2.01374e-34	0.0129	0.0318	0.6857
rs1982441	8	28021769	T	G	0.0175	0.0026	1.68768e-11	-0.0738	0.0399	0.06446
rs2000746	18	57677294	A	G	0.0181	0.002	1.42968e-19	-0.0051	0.0355	0.8864
rs2010281	14	103862322	A	G	-0.0161	0.0017	2.78272e-21	-0.0444	0.0338	0.1895
rs2012927	18	63297672	A	G	0.0129	0.0017	3.24292e-14	-0.0139	0.0314	0.657099
rs2030342	1	97388226	T	C	0.0143	0.0017	4.03887e-17	-0.043	0.0313	0.1694
rs2075650	19	45395619	A	G	0.0244	0.0023	2.71513e-26	-0.0115	0.041	0.780001
rs208015	17	46252346	T	C	0.0356	0.0034	1.17908e-25	-0.0574	0.0495	0.246
rs2080454	16	49062590	A	C	-0.0129	0.0017	3.24292e-14	-0.0119	0.0311	0.701501
rs2100814	8	28118130	A	G	0.0113	0.0017	2.99008e-11	0.0643	0.0316	0.0420397
rs2122042	3	85866335	T	G	0.0235	0.002	7.06188e-32	-0.0101	0.0408	0.805
rs2124499	3	123093541	C	G	-0.0123	0.0017	4.64521e-13	-0.0107	0.0324	0.7418
rs2143253	20	41987392	A	G	-0.0188	0.0026	4.80266e-13	-0.0139	0.0518	0.7889
rs2154297	1	80791708	T	C	-0.0115	0.0019	1.42499e-09	-0.0234	0.039	0.5479
rs215632	7	32368524	A	G	0.0152	0.0018	3.05495e-17	0.0174	0.0346	0.6157
rs2170382	8	74689288	T	C	0.0172	0.0027	1.88572e-10	0.0201	0.0492	0.6826
rs217671	14	62360464	A	G	-0.0144	0.0019	3.4837e-14	-0.0316	0.0379	0.4044
rs2185027	6	153381622	A	C	-0.0135	0.0018	6.38178e-14	-0.0471	0.0329	0.1526
rs2190788	5	144484261	T	G	0.0141	0.0019	1.16193e-13	0.0127	0.0336	0.706401
rs2192158	4	55505360	A	G	0.0129	0.0017	3.24292e-14	0.0283	0.031	0.362
rs2228213	6	12124855	A	G	-0.0139	0.0017	2.92279e-16	0.0319	0.0326	0.3286
rs223051	11	32131303	T	C	0.0112	0.0018	4.90162e-10	-0.059	0.0342	0.0840892
rs2230590	3	49936102	T	C	-0.0239	0.0017	6.80074e-45	-0.0136	0.0317	0.6675
rs2275426	1	46487552	A	G	0.0104	0.0016	8.032e-11	-0.0078	0.0314	0.8032
rs2282231	1	39569571	T	C	0.0165	0.0021	3.92995e-15	0.0387	0.0397	0.3302
rs2283093	7	126721231	T	C	0.0127	0.0021	1.47002e-09	-0.0189	0.0397	0.6334
rs2293605	3	184044433	T	C	-0.0167	0.0027	6.20296e-10	0.0545	0.0421	0.1956
rs2304130	19	19789528	A	G	0.0176	0.003	4.44643e-09	0.2039	0.0661	0.00202801
rs2304607	5	87988733	A	G	-0.032	0.0025	1.63951e-37	0.0146	0.0476	0.7582
rs2307022	16	68381978	A	G	0.0135	0.0017	2.00272e-15	0.0552	0.0333	0.096781
rs2307111	5	75003678	T	C	0.0265	0.0016	1.30075e-61	-0.0349	0.0314	0.2662
rs2356865	1	50836334	T	C	-0.0114	0.0019	1.97318e-09	0.0738	0.0403	0.06699
rs2357760	6	120213880	A	G	0.0145	0.0017	1.47094e-17	-0.0295	0.0329	0.3688
rs2365389	3	61236462	T	C	-0.0174	0.0017	1.37776e-24	0.0107	0.0313	0.731601
rs2367112	5	64168193	T	G	0.0119	0.0016	1.02609e-13	-0.0136	0.0312	0.663001
rs2425241	20	35018412	T	C	-0.0197	0.0033	2.37695e-09	0.0616	0.1399	0.66
rs2425857	20	44914134	A	G	0.0116	0.0017	8.88305e-12	0.0248	0.0326	0.4475
rs2429150	12	2152655	A	C	-0.0111	0.0018	6.97446e-10	0.0044	0.0312	0.8886
rs2479958	13	111984244	A	G	0.0154	0.0018	1.17302e-17	0.0002	0.0312	0.9957
rs248139	5	167352783	A	G	0.0133	0.0022	1.48989e-09	0.0652	0.0388	0.0929501
rs2481665	1	62594677	T	C	0.0161	0.0016	8.0917e-24	0.0132	0.0323	0.681999
rs2491864	1	242989393	A	G	0.0137	0.0021	6.85437e-11	0.0651	0.0391	0.0955498
rs2516739	16	2097158	A	G	-0.0159	0.0021	3.69142e-14	-0.0011	0.0375	0.977
rs2543132	8	15536311	C	G	0.0146	0.0022	3.21516e-11	-0.0096	0.0426	0.8214
rs25832	5	66175682	A	G	0.0118	0.0019	5.28074e-10	0.0339	0.034	0.3192
rs2605603	11	93221105	A	G	-0.0103	0.0016	1.21457e-10	-0.015	0.0311	0.6293
rs2611742	5	95856501	T	C	-0.0152	0.0017	3.85049e-19	0.009	0.0312	0.7741
rs2619976	17	71754545	T	C	0.0104	0.0018	7.56937e-09	0.0348	0.0325	0.284
rs262956	3	183486117	T	G	0.0125	0.0018	3.79953e-12	-0.0135	0.0314	0.667699
rs2631681	10	93032943	T	C	-0.0113	0.0017	2.99008e-11	-0.0363	0.0336	0.2799
rs2634047	8	85696337	C	G	-0.0149	0.002	9.33402e-14	0.0097	0.0332	0.7698
rs2680648	3	53777176	T	C	0.016	0.002	1.24419e-15	0.0384	0.0367	0.2953
rs2710323	3	52815905	T	C	-0.0141	0.0016	1.22385e-18	-0.0158	0.0311	0.6108
rs2721965	8	116662038	A	C	0.0171	0.0018	2.0989e-21	-0.003	0.0316	0.923
rs2731222	12	90595383	A	C	0.0131	0.0019	5.39646e-12	0.0065	0.0332	0.8435
rs2733287	12	41880909	A	C	-0.0157	0.0017	2.57577e-20	0.0251	0.0312	0.4207
rs273504	19	18215247	A	G	-0.0153	0.0018	1.89591e-17	-0.0278	0.031	0.3701
rs2768950	4	49064487	A	G	0.0116	0.0019	1.02631e-09	0.0051	0.0362	0.8877
rs2781668	6	131897278	T	C	0.0169	0.0023	2.01456e-13	0.0162	0.0368	0.6592
rs2814992	6	34617144	A	G	-0.0245	0.0017	4.36415e-47	-0.0069	0.0334	0.8354
rs2820311	1	201841476	A	G	-0.0235	0.0018	5.90775e-39	0.0198	0.034	0.5616
rs28350	3	42418446	A	G	0.0177	0.0022	8.59259e-16	-0.041	0.0399	0.303
rs2836961	21	40627020	A	C	-0.0102	0.0017	1.97318e-09	-0.011	0.0311	0.724101
rs2838006	21	42653567	T	C	-0.0126	0.0018	2.55963e-12	-0.0505	0.0319	0.1138
rs284227	1	82379446	T	C	-0.0147	0.0019	1.01916e-14	0.0027	0.033	0.9353
rs2850969	4	102183594	T	C	-0.0165	0.0024	6.19899e-12	-0.0387	0.0422	0.3592
rs2866816	19	30683879	T	C	0.0129	0.002	1.1185e-10	-0.0086	0.0362	0.8123
rs2875762	6	124925032	C	G	0.0139	0.002	3.65286e-12	0.0012	0.0494	0.9806
rs2890652	2	142959931	T	C	-0.017	0.0023	1.45395e-13	-0.0073	0.0361	0.8396
rs29938	19	34311481	T	C	-0.015	0.0017	1.10908e-18	0.0056	0.0318	0.8607
rs310618	20	62127121	T	C	-0.0108	0.0018	1.97318e-09	0.0206	0.0328	0.53
rs3134438	11	122765667	A	C	0.0113	0.0019	2.72488e-09	-0.042	0.0369	0.2548
rs326889	4	112713436	T	C	-0.0129	0.0018	7.68458e-13	0.003	0.033	0.9279
rs329124	5	133865452	A	G	0.0131	0.0017	1.29942e-14	0.0177	0.0314	0.573
rs329651	11	133767622	T	G	0.0164	0.0021	5.74045e-15	0.0639	0.0536	0.2325
rs331949	4	143663206	T	C	-0.011	0.0017	9.76221e-11	-0.0073	0.0338	0.8285
rs340025	15	60908307	T	C	-0.0124	0.0017	3.00623e-13	-0.0134	0.0334	0.6872
rs3736485	15	51748610	A	G	0.0134	0.0016	5.52239e-17	-0.0657	0.0316	0.0373697
rs3739733	9	88897891	A	G	0.0132	0.0021	3.2635e-10	-0.0545	0.037	0.1408
rs3753549	1	243722892	T	C	-0.0203	0.0025	4.66184e-16	0.0538	0.0423	0.2035
rs3781099	10	27318776	T	C	0.021	0.0031	1.25102e-11	0.0525	0.0502	0.2949
rs3800229	6	108996963	T	G	0.0175	0.0018	2.42432e-22	-0.0036	0.0323	0.9101
rs3800649	7	137424509	A	G	0.0122	0.0019	1.35335e-10	-0.0859	0.0362	0.0176401
rs3803286	14	103246470	A	G	0.0181	0.0018	8.68303e-24	0.0018	0.0328	0.9569
rs3807566	7	50564204	T	G	-0.0127	0.0017	7.98371e-14	-0.0003	0.032	0.9925
rs3808434	8	116559435	A	G	0.011	0.0016	6.19899e-12	-0.0721	0.033	0.0290001
rs3810291	19	47569003	A	G	0.0274	0.0018	2.5183e-52	0.0007	0.0322	0.9838
rs3814883	16	29994922	T	C	0.0232	0.0017	2.10192e-42	0.0221	0.0315	0.4827
rs3822683	5	96080883	A	G	0.0145	0.0021	5.02877e-12	0.0894	0.038	0.0186801
rs3826705	19	42637232	T	C	-0.0157	0.0027	6.0701e-09	-0.0857	0.059	0.1466
rs3829849	9	129390800	T	C	0.0098	0.0017	8.18004e-09	-0.0017	0.0321	0.9579
rs3849570	3	81792112	A	C	0.0132	0.0017	8.18349e-15	0.0011	0.0315	0.9718
rs3850422	14	99671788	A	G	-0.0114	0.0016	1.04081e-12	0.0452	0.0317	0.1544
rs3851083	10	33862727	A	G	-0.0102	0.0016	1.82963e-10	-0.0053	0.0314	0.8668
rs3887080	12	121661966	A	G	0.0181	0.0026	3.36577e-12	-0.0372	0.0527	0.4804
rs3902840	9	129419025	A	G	0.0222	0.003	1.36184e-13	-0.043	0.0461	0.3514
rs3902951	14	69790778	T	G	-0.0134	0.002	2.0842e-11	-0.045	0.0329	0.1717
rs3915844	3	9514856	A	G	0.0152	0.0025	1.20183e-09	0.0515	0.0504	0.3062
rs39654	3	173095123	A	G	-0.0145	0.0017	1.47094e-17	0.0372	0.0318	0.2413
rs40067	5	107439012	A	G	-0.0266	0.0023	6.18345e-31	0.0311	0.0382	0.4148
rs40245	7	21470536	A	T	0.011	0.0018	9.89398e-10	0.0347	0.0323	0.2825
rs4077093	12	51593616	T	G	0.0128	0.0022	5.94912e-09	0.0167	0.0374	0.6555
rs4148155	4	89054667	A	G	0.0188	0.0026	4.80266e-13	0.0525	0.0591	0.3739
rs419261	6	33554147	T	C	0.0106	0.0017	4.5093e-10	0.0333	0.0326	0.3067
rs4273371	3	108119071	T	C	-0.0115	0.0016	6.59884e-13	0.0178	0.031	0.5662
rs4278019	6	53693410	A	T	0.0112	0.0019	3.75279e-09	0.0006	0.0394	0.9882
rs427943	21	46570896	A	C	-0.017	0.0017	1.52397e-23	0.0203	0.0315	0.519501
rs4284600	15	31843528	T	C	-0.0118	0.0017	3.88848e-12	0.0127	0.0313	0.685001
rs4303732	2	100830040	T	C	0.0144	0.0017	2.44157e-17	0.0169	0.0316	0.5918
rs4307239	7	24354300	A	G	-0.0115	0.0017	1.3358e-11	-0.0147	0.0314	0.6382
rs4366093	8	20639811	T	C	-0.0121	0.0018	1.78974e-11	-0.0085	0.032	0.7905
rs4372296	1	98320492	A	C	-0.0133	0.002	2.93093e-11	-0.0111	0.0335	0.7402
rs4372836	2	28973883	T	C	0.0142	0.0018	3.04889e-15	-0.0388	0.0341	0.2541
rs450231	9	101481205	A	G	-0.0127	0.002	2.15315e-10	-0.0535	0.0331	0.1061
rs4516268	17	1846831	A	C	-0.0217	0.0021	4.97993e-25	-0.0199	0.0357	0.5768
rs4518345	5	27185904	A	G	-0.0117	0.0019	7.37183e-10	0.0235	0.0362	0.517399
rs453520	2	147907202	T	C	-0.015	0.0017	1.10908e-18	0.0239	0.0312	0.4438
rs4624596	3	119571541	T	C	0.0136	0.0023	3.35843e-09	0	0.0355	0.9989
rs4639527	2	416815	A	G	-0.0172	0.0019	1.39564e-19	-0.0069	0.032	0.8288
rs4653017	1	33776728	T	C	0.0122	0.0018	1.22038e-11	-0.0105	0.0329	0.7491
rs4670626	2	37046657	T	C	-0.0113	0.0018	3.43446e-10	-0.0111	0.032	0.729001
rs4671358	2	60164634	A	T	0.0101	0.0017	2.82984e-09	0.0131	0.0345	0.705
rs4673553	2	211608379	T	G	-0.0142	0.0017	6.65838e-17	0.0012	0.0311	0.9693
rs4718966	7	70040558	T	C	0.0127	0.0018	1.71912e-12	0.0225	0.0318	0.4778
rs4722398	7	3125220	T	C	0.0158	0.0025	2.61563e-10	0.0746	0.0614	0.2244
rs4722672	7	27231762	T	C	-0.0151	0.0021	6.45657e-13	0.0453	0.0384	0.2389
rs4725984	7	150668514	T	C	-0.0128	0.0017	5.09694e-14	0.0293	0.0338	0.3858
rs4737183	8	64720693	A	G	0.0112	0.0017	4.45085e-11	-0.0039	0.0315	0.9007
rs4740383	9	133783566	A	G	0.0126	0.0018	2.55963e-12	-0.0073	0.0312	0.8154
rs4744275	9	96482633	A	G	0.0144	0.0018	1.24419e-15	-0.0116	0.0336	0.7294
rs4759073	12	54653258	A	G	-0.0116	0.0017	8.88305e-12	-0.0039	0.0314	0.9022
rs4759228	12	56508409	C	G	-0.0157	0.0019	1.41868e-16	-0.0132	0.0363	0.716699
rs4764949	12	103658096	A	G	0.0184	0.0018	1.57684e-24	-0.0195	0.032	0.5417
rs4766710	12	114437708	A	G	0.0229	0.0035	6.03545e-11	0.0373	0.0597	0.5318
rs4796243	17	35057883	A	G	-0.0124	0.0019	6.74071e-11	-0.0091	0.0361	0.8012
rs4814512	20	16564210	A	C	0.0133	0.0021	2.3992e-10	0.0667	0.0429	0.1204
rs4820408	22	40604945	T	G	0.0151	0.0017	6.54608e-19	0.039	0.0317	0.2194
rs4841659	8	11828200	T	C	0.0149	0.0017	1.87265e-18	-0.0089	0.054	0.8699
rs4858193	3	20441050	T	C	0.0129	0.0019	1.12543e-11	-0.0117	0.0353	0.740901
rs4864201	4	130731284	T	C	0.0141	0.0017	1.09394e-16	0.0118	0.0321	0.7141
rs487060	6	160774459	T	C	0.011	0.0016	6.19899e-12	0.0086	0.031	0.7826
rs4906908	15	27040082	T	G	-0.0103	0.0017	1.37121e-09	-0.0147	0.031	0.6357
rs4936175	11	132641959	T	C	-0.0122	0.0017	7.1534e-13	-0.0358	0.0324	0.2694
rs4969387	17	79081724	C	G	-0.0145	0.002	4.16772e-13	-0.0207	0.0326	0.5268
rs498240	6	31892592	A	G	-0.0267	0.0033	5.9221e-16	0.0926	0.0794	0.2433
rs4985155	16	15129459	A	G	0.012	0.0017	1.67918e-12	-0.0699	0.0327	0.0324496
rs4986044	17	21261560	T	C	-0.0164	0.0016	1.18344e-24	0.0432	0.0311	0.1644
rs5396	3	170744815	T	C	-0.0154	0.0018	1.17302e-17	-0.0047	0.0358	0.8958
rs543874	1	177889480	A	G	-0.0475	0.002	1.09874e-124	0.0284	0.0405	0.4821
rs555267	18	40992698	T	G	0.0126	0.0017	1.2463e-13	-0.0641	0.0337	0.0573799
rs559267	20	54157497	A	G	-0.0115	0.0017	1.3358e-11	0.0406	0.0346	0.2397
rs577525	10	99769388	T	C	-0.0166	0.0017	1.59574e-22	0.0551	0.0311	0.0770903
rs580438	3	13345450	T	C	0.0114	0.0018	2.3992e-10	-0.0248	0.0335	0.4591
rs587230	11	69299771	A	G	0.0149	0.0023	9.27858e-11	-0.0521	0.0457	0.2538
rs6019482	20	47495560	T	C	-0.0178	0.0023	1.00099e-14	-0.0076	0.0415	0.8545
rs6121381	20	30785593	A	T	-0.0147	0.0024	9.06836e-10	-0.0338	0.0457	0.459701
rs6138482	20	25059442	T	C	0.0147	0.002	1.98207e-13	-0.0688	0.0401	0.0865406
rs6142096	20	32686658	A	G	0.0137	0.0017	7.70322e-16	-0.021	0.0313	0.5023
rs621042	12	18789007	A	C	-0.0107	0.0017	3.09153e-10	-0.0098	0.0312	0.7527
rs6235	5	95728898	C	G	-0.0175	0.0019	3.2453e-20	0.0145	0.0343	0.6728
rs6265	11	27679916	T	C	-0.0412	0.0021	1.06327e-85	-0.0672	0.0429	0.1173
rs629443	13	76386075	T	G	0.0116	0.0019	1.02631e-09	-0.092	0.0355	0.009438
rs6442101	3	48130893	T	C	-0.0117	0.0017	5.88719e-12	-0.0344	0.0358	0.3365
rs6443750	3	181329682	T	C	-0.0148	0.0021	1.82005e-12	-0.013	0.0384	0.735401
rs6448587	4	28561990	A	C	0.0167	0.0023	3.8461e-13	0.0383	0.0372	0.3024
rs6449531	5	60712212	A	G	-0.0127	0.0018	1.71912e-12	0.0408	0.0342	0.2333
rs6461115	7	2103668	A	G	0.0144	0.0019	3.4837e-14	-0.0055	0.0338	0.8714
rs6463489	7	5542513	T	C	0.0157	0.0026	1.55591e-09	-0.0864	0.0605	0.1534
rs6474945	9	15670492	T	G	-0.0186	0.0016	3.07593e-31	-0.0458	0.0311	0.1406
rs6477694	9	111932342	T	C	-0.0123	0.0017	4.64521e-13	-0.0098	0.0318	0.7591
rs651548	12	99560183	A	G	0.0139	0.0018	1.14319e-14	-0.0268	0.0324	0.4078
rs6545714	2	59307725	A	G	-0.0191	0.0017	2.73581e-29	0.0208	0.0316	0.5112
rs6548221	2	295255	A	G	0.0151	0.002	4.35258e-14	0.063	0.0381	0.0985009
rs6564360	16	76779612	A	G	-0.0135	0.0022	8.44318e-10	-0.106	0.0399	0.00790897
rs6569648	6	130349119	T	C	-0.0126	0.0019	3.32115e-11	0.0166	0.038	0.662
rs6577584	1	6715390	T	G	-0.0131	0.0018	3.39364e-13	0.0665	0.0326	0.0410204
rs6587552	1	151018861	A	G	0.0173	0.002	5.14994e-18	0.0418	0.0348	0.23
rs6606686	12	110903380	C	G	-0.0136	0.0018	4.17076e-14	-0.0691	0.0332	0.0374197
rs663129	18	57838401	A	G	0.0545	0.0019	6.00496e-181	0.0131	0.0399	0.7426
rs6690764	1	92976590	A	G	-0.0154	0.0022	2.55963e-12	-0.0215	0.0373	0.5639
rs6700816	1	174883994	A	T	0.0345	0.0051	1.3358e-11	0.05	0.1371	0.715201
rs6700838	1	47700027	T	C	-0.017	0.0017	1.52397e-23	-0.0256	0.0322	0.4274
rs6710871	2	143960593	A	G	0.0179	0.0024	8.76238e-14	0.0458	0.0515	0.3735
rs6711584	2	104421692	A	G	0.0128	0.0017	5.09694e-14	0.052	0.0312	0.0953894
rs6713781	2	40291940	C	G	-0.0123	0.0018	8.29639e-12	0.0092	0.0329	0.7798
rs6720868	2	230663576	T	C	0.0155	0.0018	7.23558e-18	-0.0262	0.0337	0.4364
rs6738445	2	172599615	T	C	-0.0133	0.0018	1.48061e-13	-0.0075	0.0376	0.8416
rs6764533	3	196088464	A	G	0.0116	0.0018	1.16025e-10	0.0253	0.0338	0.453799
rs6767619	3	156893782	C	G	0.0119	0.0018	3.81446e-11	0.0369	0.0336	0.2721
rs6786582	3	135898984	T	C	-0.0159	0.0018	1.01602e-18	-0.0605	0.038	0.1112
rs6804181	3	116937546	A	T	0.0153	0.0023	2.88795e-11	-0.0116	0.0372	0.755099
rs6804842	3	25106437	A	G	-0.0156	0.0017	4.45452e-20	0.0231	0.0311	0.4573
rs6827083	4	153075491	A	G	-0.0097	0.0016	1.34022e-09	-0.0319	0.0316	0.3129
rs6843738	4	103936001	A	G	-0.0107	0.0017	3.09153e-10	0.0135	0.0324	0.677699
rs6888159	5	63932234	C	G	0.0114	0.0018	2.3992e-10	-0.0711	0.0326	0.0290102
rs6900723	6	23876240	T	C	-0.0112	0.0018	4.90162e-10	-0.0455	0.0326	0.1633
rs6921533	6	73742334	T	C	0.0118	0.0019	5.28074e-10	-0.0259	0.0338	0.4432
rs6963840	7	78144371	T	C	0.0154	0.0024	1.3929e-10	0.0163	0.0497	0.7426
rs6968554	7	17287106	A	G	-0.01	0.0017	4.04475e-09	0.0129	0.0329	0.6953
rs7006629	8	87519542	T	C	0.0109	0.0017	1.43845e-10	0.0045	0.0312	0.8856
rs7024334	9	109072075	T	G	0.0138	0.002	5.20025e-12	0.0198	0.0381	0.6033
rs7042372	9	6959840	A	G	0.0122	0.0018	1.22038e-11	-0.0239	0.032	0.454099
rs7083450	10	103984060	T	C	0.0159	0.0023	4.74364e-12	-0.0714	0.0497	0.151
rs7084454	10	21821274	A	G	0.0193	0.0019	3.05604e-24	0.0237	0.0336	0.4804
rs7102454	11	65594820	T	C	-0.0158	0.0018	1.66736e-18	-0.021	0.0344	0.5414
rs711347	4	52926216	A	T	-0.0122	0.0019	1.35335e-10	0.0004	0.0346	0.9902
rs7117238	11	78040259	A	G	-0.0131	0.0022	2.60796e-09	0.0121	0.0391	0.756901
rs7120873	11	49459474	T	C	0.0172	0.0027	1.88572e-10	-0.0437	0.0575	0.4469
rs7123876	11	72444583	T	C	-0.0119	0.0019	3.77258e-10	0.0093	0.0319	0.7704
rs7124681	11	47529947	A	C	0.0263	0.0016	1.03084e-60	-0.0075	0.0325	0.8185
rs7133378	12	124409502	A	G	0.0125	0.0018	3.79953e-12	0.0423	0.0345	0.2209
rs7138803	12	50247468	A	G	0.03	0.0017	1.07195e-69	-0.0189	0.032	0.5551
rs7144011	14	79940383	T	G	0.0282	0.002	3.7977e-45	0.0412	0.0364	0.2572
rs7147503	14	101539384	T	C	-0.0119	0.0018	3.81446e-11	-0.0175	0.0311	0.574601
rs7164727	15	73093991	T	C	0.0182	0.0017	9.55163e-27	-0.0205	0.0334	0.539699
rs7181498	15	95271404	T	C	0.0163	0.0018	1.35874e-19	0.0073	0.0312	0.8141
rs7181610	15	35826859	A	T	0.0145	0.0025	6.63149e-09	0.0187	0.0619	0.762901
rs7187776	16	28857645	A	G	-0.0265	0.0016	1.30075e-61	-0.0307	0.0313	0.3276
rs7195386	16	24578458	T	C	0.0133	0.0017	5.13625e-15	0.0087	0.0311	0.7782
rs719802	11	113234679	T	C	0.0101	0.0018	2.01032e-08	-0.0641	0.0329	0.0511505
rs7200919	16	67316600	A	G	0.0095	0.0017	2.29389e-08	0.0515	0.0312	0.0991402
rs7206608	16	82872628	C	G	-0.0132	0.0019	3.72163e-12	0.0096	0.0324	0.768399
rs7209235	17	73759552	A	G	-0.0111	0.0019	5.15452e-09	-0.0066	0.0372	0.8589
rs7211567	17	31460899	T	C	-0.0145	0.0021	5.02877e-12	-0.0318	0.0355	0.3706
rs7217226	17	2136065	T	G	-0.013	0.0017	2.05628e-14	0.0772	0.0324	0.0172199
rs7239114	18	45921214	A	G	0.0124	0.0017	3.00623e-13	-0.0149	0.0312	0.6331
rs7243357	18	56883319	T	G	0.0194	0.0021	2.50924e-20	-0.0533	0.0351	0.1291
rs7334078	13	99120484	T	C	0.0121	0.0019	1.90984e-10	-0.034	0.0357	0.3405
rs733594	8	85077686	T	C	0.0138	0.0018	1.76524e-14	0.0216	0.0351	0.5386
rs7377083	4	102708997	A	C	0.02	0.0018	1.10773e-28	-0.0554	0.0313	0.0761395
rs740157	7	77055885	A	G	0.0116	0.0016	4.16772e-13	0.0206	0.0312	0.5077
rs7444298	5	87730027	A	G	0.0179	0.002	3.55482e-19	0.016	0.0391	0.6821
rs7531118	1	72837239	T	C	-0.0256	0.0016	1.27775e-57	-0.0293	0.0316	0.353
rs7531656	1	49828663	A	G	0.0195	0.0017	1.85395e-30	0.0021	0.032	0.9466
rs7535528	1	2444414	A	G	-0.0152	0.0018	3.05495e-17	0.0182	0.0325	0.5758
rs7550711	1	110082886	T	C	0.0649	0.005	1.58881e-38	0.1161	0.0669	0.0827599
rs7556169	1	8741401	A	G	-0.0103	0.0018	1.0514e-08	0.0883	0.0336	0.00851491
rs7557796	2	86766153	T	C	0.016	0.0018	6.1723e-19	0.0072	0.0317	0.8197
rs7560871	2	145616899	A	G	0.0218	0.0034	1.43845e-10	-0.1001	0.0591	0.0902901
rs7561278	2	48954905	T	C	0.0159	0.0021	3.69142e-14	-0.0255	0.0368	0.4895
rs7564679	2	204012790	A	G	-0.0116	0.0016	4.16772e-13	0.0345	0.0312	0.2691
rs756717	16	72996162	A	G	-0.0148	0.0017	3.15114e-18	-0.0107	0.0318	0.7357
rs7599312	2	213413231	A	G	-0.0186	0.0019	1.24945e-22	-0.0081	0.0339	0.8112
rs7600699	2	156018263	C	G	-0.0149	0.0024	5.35495e-10	-0.0456	0.0465	0.3267
rs7601895	2	55281901	C	G	0.0149	0.0019	4.43055e-15	0.0221	0.034	0.5153
rs7607351	2	69562127	T	C	0.0119	0.0017	2.55963e-12	0.0139	0.0319	0.663201
rs7607369	2	219279097	A	G	0.0117	0.0016	2.62217e-13	0.0184	0.0315	0.557799
rs761423	1	17301672	T	C	0.0113	0.0017	2.99008e-11	0.0016	0.0321	0.9612
rs7615297	3	156299313	C	G	0.0149	0.0024	5.35495e-10	0.014	0.0422	0.7405
rs762147	21	39238610	A	G	-0.0115	0.0019	1.42499e-09	0.0606	0.0343	0.0773108
rs7640424	3	107820063	T	C	-0.0136	0.0018	4.17076e-14	-0.0556	0.0326	0.0879691
rs7674623	4	80794681	T	C	0.0135	0.0022	8.44318e-10	0.045	0.0418	0.2817
rs7683836	4	180167906	A	G	-0.0114	0.0017	2.00193e-11	0.0039	0.0311	0.9002
rs7694732	4	115124089	A	G	0.0099	0.0017	5.76177e-09	0.0151	0.0313	0.628599
rs769674	4	140881964	A	T	0.0135	0.0018	6.38178e-14	0.0205	0.0329	0.5339
rs7710595	5	106506697	A	C	0.0101	0.0017	2.82984e-09	0.0219	0.0311	0.481599
rs7711753	5	122733317	A	G	-0.0134	0.0016	5.52239e-17	0.0467	0.0312	0.1351
rs7715256	5	153537893	T	G	-0.0166	0.0016	3.22212e-25	-0.019	0.0317	0.548001
rs7716275	5	137631073	T	G	-0.0132	0.0021	3.2635e-10	-0.0507	0.0403	0.2088
rs7730004	5	43191033	T	C	0.0148	0.0018	1.99767e-16	-0.0225	0.0313	0.473
rs7730898	5	170459675	A	G	0.0168	0.0018	1.02593e-20	-0.0057	0.0332	0.8638
rs7748777	6	41133806	A	G	0.0105	0.0016	5.2913e-11	0.0187	0.0313	0.551001
rs775731	3	77624784	T	C	-0.0108	0.0017	2.11237e-10	-0.0161	0.0313	0.606301
rs7760082	6	21919387	A	G	-0.0122	0.0018	1.22038e-11	-0.0229	0.0326	0.4817
rs7784465	7	6418275	T	C	-0.0164	0.0025	5.38078e-11	0.1064	0.0449	0.0177902
rs7844647	8	34503776	T	C	0.0123	0.0018	8.29639e-12	-0.007	0.0363	0.8463
rs785278	1	33307987	A	T	-0.0159	0.0023	4.74364e-12	-0.0752	0.0394	0.0564001
rs7865157	9	122631560	T	C	0.0177	0.0028	2.59156e-10	-0.0844	0.0556	0.1288
rs7869771	9	94180627	A	C	0.014	0.0019	1.72661e-13	0.0208	0.0381	0.5846
rs7871866	9	131027982	C	G	0.0187	0.0024	6.6131e-15	0.0641	0.0395	0.1046
rs7874154	9	27777012	T	C	-0.0127	0.0017	7.98371e-14	-0.0285	0.0314	0.364
rs7893571	10	16750129	T	G	0.0136	0.0018	4.17076e-14	0.0203	0.0338	0.5482
rs7899106	10	87410904	A	G	-0.0331	0.0037	3.68778e-19	0.0276	0.075	0.713199
rs7903146	10	114758349	T	C	-0.0181	0.0018	8.68303e-24	0.0176	0.0388	0.6501
rs7919	16	70514828	A	C	-0.0158	0.0017	1.48432e-20	-0.0109	0.0321	0.733701
rs7941030	11	122522375	T	C	-0.0112	0.0017	4.45085e-11	0.0361	0.0319	0.2579
rs7948120	11	28763321	T	C	-0.0132	0.0019	3.72163e-12	0.0516	0.0391	0.1876
rs7968230	12	133481917	A	G	0.0131	0.0018	3.39364e-13	0.0366	0.0322	0.2548
rs7973955	12	118409640	A	G	-0.0126	0.0019	3.32115e-11	-0.0072	0.035	0.8362
rs7975187	12	60964108	A	G	-0.0128	0.0021	1.09275e-09	-0.0409	0.0392	0.2967
rs799449	7	44784697	T	C	0.013	0.0017	2.05628e-14	-0.0261	0.0315	0.4069
rs8016771	14	102649451	T	G	-0.019	0.0031	8.84152e-10	-0.0336	0.0536	0.530401
rs8016859	14	30484722	C	G	0.0349	0.0043	4.80695e-16	-0.1597	0.1275	0.2102
rs8033510	15	61445514	T	C	0.0106	0.0018	3.88801e-09	-0.0645	0.0332	0.0521999
rs8036040	15	36402716	A	C	0.0109	0.0017	1.43845e-10	0.0077	0.0311	0.8044
rs8047395	16	53798523	A	G	0.0642	0.0017	0	0.0083	0.031	0.7891
rs8070454	17	38160754	T	C	-0.0098	0.0017	8.18004e-09	0.0585	0.0317	0.0648007
rs8071182	17	55336155	A	G	0.0133	0.0022	1.48989e-09	0.0399	0.0432	0.3553
rs8075273	17	61728881	A	C	-0.0133	0.0018	1.48061e-13	-0.0014	0.0368	0.9705
rs8081039	17	75995829	T	C	0.0233	0.0038	8.70111e-10	-0.0535	0.0573	0.35
rs8089514	18	69224478	A	T	0.0126	0.0019	3.32115e-11	-0.0464	0.036	0.1974
rs8092503	18	52479487	A	G	-0.0165	0.0019	3.81382e-18	-0.0076	0.0329	0.8168
rs8094523	18	57878155	A	G	-0.0305	0.0032	1.55401e-21	0.03	0.0446	0.5008
rs8097544	18	1839564	A	G	-0.02	0.0025	1.24419e-15	-0.0138	0.0409	0.7361
rs8102137	19	30296853	T	C	-0.0193	0.0018	8.00564e-27	-0.0102	0.0326	0.7539
rs8123881	20	15819495	A	G	-0.0196	0.0024	3.17027e-16	0.0021	0.0366	0.9544
rs823074	1	205774839	T	C	0.0112	0.0017	4.45085e-11	-0.0053	0.0312	0.8642
rs825680	16	73606563	A	T	0.0104	0.0018	7.56937e-09	-0.0282	0.0317	0.3736
rs827092	3	157985182	T	C	0.0129	0.0017	3.24292e-14	0.0151	0.0311	0.6277
rs845084	10	125220036	A	G	0.014	0.002	2.55963e-12	-0.0073	0.0355	0.8368
rs847747	6	40080069	T	G	-0.0113	0.0019	2.72488e-09	-0.0191	0.0323	0.5555
rs849135	7	28196413	A	G	0.0109	0.0016	9.59171e-12	-0.0221	0.0312	0.4776
rs853679	6	28296863	A	C	0.0134	0.0022	1.12271e-09	-0.015	0.0617	0.808
rs868554	16	20050466	C	G	-0.019	0.002	2.0989e-21	-0.0824	0.0333	0.0132801
rs879620	16	4015729	T	C	0.0231	0.0018	1.06674e-37	-0.0004	0.0315	0.9909
rs889398	16	69556715	T	C	-0.0196	0.0016	1.67996e-34	-0.0468	0.0316	0.1386
rs892261	13	65884191	T	C	-0.0103	0.0017	1.37121e-09	-0.0068	0.031	0.8253
rs895330	19	4060707	C	G	0.0201	0.0023	2.34912e-18	-0.0584	0.042	0.1651
rs900144	11	13294268	T	C	0.0166	0.0017	1.59574e-22	0.0318	0.0311	0.3068
rs901630	6	98539519	T	C	-0.0146	0.0017	8.83153e-18	0.0331	0.0329	0.3146
rs902695	2	113955074	A	G	-0.0103	0.0017	1.37121e-09	-0.0003	0.0314	0.9923
rs903959	8	142630782	A	T	0.0106	0.0018	3.88801e-09	0.0234	0.0319	0.4643
rs905938	1	154991389	T	C	-0.0149	0.0019	4.43055e-15	-0.0965	0.0368	0.00870001
rs9077	1	202116238	A	G	-0.0138	0.0019	3.78156e-13	-0.0231	0.0335	0.4894
rs925018	3	62713143	C	G	-0.013	0.0018	5.11448e-13	-0.0003	0.0352	0.9921
rs925421	4	60253877	A	G	0.0116	0.002	6.63149e-09	0.0729	0.0352	0.0383804
rs9291467	4	25428296	T	C	0.014	0.0017	1.79117e-16	-0.0266	0.0319	0.4043
rs9294260	6	83433228	A	G	0.0147	0.0016	4.02077e-20	-0.025	0.0311	0.4229
rs9299	17	46669430	T	C	0.0121	0.0018	1.78974e-11	-0.0657	0.0337	0.0514103
rs930295	2	50233352	A	C	0.0211	0.0023	4.56153e-20	0.0243	0.0464	0.5999
rs9332817	11	118365210	C	G	-0.0382	0.006	1.9318e-10	-0.074	0.0856	0.3873
rs934515	2	79482643	A	G	0.0185	0.0027	7.29e-12	-0.0391	0.0409	0.3388
rs9349239	6	42676480	A	G	0.0122	0.0017	7.1534e-13	0.0317	0.0313	0.3113
rs9362662	6	90296588	A	G	0.0112	0.0017	4.45085e-11	0.016	0.0314	0.6111
rs9367368	6	13189275	T	C	0.0121	0.0018	1.78974e-11	-0.0004	0.0319	0.9896
rs9426003	1	34602870	A	G	-0.0116	0.0019	1.02631e-09	0.0498	0.0358	0.1644
rs9463175	6	9510030	T	C	-0.0108	0.0017	2.11237e-10	-0.0132	0.033	0.6895
rs946526	1	46487168	T	C	-0.0314	0.0043	2.82836e-13	0.0649	0.0913	0.477
rs9475173	6	55013291	A	G	0.0108	0.0019	1.31418e-08	-0.0079	0.0312	0.8
rs9507983	13	28640563	T	C	-0.0156	0.0018	4.44955e-18	-0.01	0.0319	0.7541
rs9527706	13	58402479	A	G	-0.0115	0.0018	1.67095e-10	-0.0358	0.0351	0.3078
rs9530843	13	79563749	A	C	0.0128	0.0018	1.15112e-12	-0.0555	0.0332	0.0947109
rs9538141	13	59178258	A	G	0.0164	0.0017	5.05858e-22	-0.0223	0.0312	0.4754
rs954018	18	42598463	A	G	-0.013	0.0018	5.11448e-13	0.0033	0.0324	0.9182
rs9540493	13	66205704	A	G	0.0139	0.0017	2.92279e-16	0.0071	0.0314	0.8215
rs9571687	13	67472713	A	C	-0.0129	0.0018	7.68458e-13	-0.0577	0.0371	0.1194
rs9595908	13	33184288	T	C	0.0159	0.0017	8.52437e-21	-0.0267	0.0314	0.396
rs9603697	13	40783323	T	C	0.0141	0.0018	4.75103e-15	-0.0209	0.0316	0.5073
rs9615905	22	48875699	T	C	0.011	0.0017	9.76221e-11	-0.0014	0.0312	0.9647
rs9630985	2	181607676	A	C	-0.0177	0.0018	8.08959e-23	0.0241	0.0353	0.496
rs9675376	18	57969244	A	G	0.035	0.0018	3.24773e-84	-0.0058	0.0356	0.8695
rs967605	1	23399932	T	C	-0.0192	0.0023	6.95309e-17	-0.0309	0.0485	0.524499
rs9688431	6	73922654	T	C	0.0231	0.0035	4.11158e-11	-0.1715	0.0902	0.0572796
rs9714342	3	90428286	T	C	-0.0151	0.0019	1.90515e-15	0.009	0.0314	0.773701
rs972283	7	130466854	A	G	0.0096	0.0016	1.97318e-09	0.0194	0.0312	0.5329
rs972540	2	207244783	A	G	-0.013	0.0018	5.11448e-13	0.0321	0.0375	0.3916
rs977540	16	9724750	A	G	0.014	0.0019	1.72661e-13	0.0517	0.0374	0.1669
rs9787495	10	103206115	A	G	-0.0103	0.0017	1.37121e-09	0.0374	0.032	0.2419
rs980329	2	60285100	T	C	-0.0133	0.002	2.93093e-11	0.0189	0.036	0.600101
rs9806058	14	35673470	A	T	0.0164	0.0026	2.83227e-10	-0.0072	0.0569	0.8988
rs9814633	3	41310470	A	G	0.0122	0.0018	1.22038e-11	0.0253	0.032	0.4295
rs9816226	3	185834499	A	T	-0.0323	0.0021	2.19692e-53	-0.0611	0.0423	0.1484
rs9838283	3	50820486	A	G	0.0161	0.0026	5.92897e-10	-0.0265	0.0465	0.5696
rs987237	6	50803050	A	G	-0.0409	0.0021	1.74813e-84	-0.0102	0.0379	0.7886
rs9905991	17	80052073	A	G	0.01	0.0017	4.04475e-09	0.0032	0.0311	0.9174
rs9927848	16	23833071	A	C	-0.0122	0.002	1.06068e-09	0.0206	0.0391	0.5981
rs9931967	16	20375351	T	G	0.0163	0.0017	8.96044e-22	0.0079	0.0311	0.7999
rs9951893	18	60739250	T	C	-0.0115	0.0017	1.3358e-11	0.0055	0.0314	0.8606
rs998584	6	43757896	A	C	-0.0131	0.0017	1.29942e-14	0.0023	0.0312	0.9405
rs998732	19	19378671	A	G	0.0171	0.0022	7.6814e-15	-0.0449	0.0517	0.3846

## Sheet: Table S8
Supplementary Table S8: Single nucleotide polymorphisms (SNPs) used to construct the instruments for Mendelian randomization analysis BMI ((Locke et al. PMID: 25673413)) – ankle and foot injury (N=73)
					Exposure:BMI (Locke et al.)			Outcome: Ankle foot injury
SNP	Chromosome	Position	Effect allele	Other allele	Beta	Standard error	P value	Beta	Standard error	P value
rs1000940	17	5283252	G	A	0.019	0.003	2.3992e-10	-0.0114	0.0195	0.5596
rs10132280	14	25928179	C	A	0.023	0.003	1.76524e-14	0.0265	0.0201	0.1886
rs1016287	2	59305625	T	C	0.023	0.003	1.76524e-14	-0.013	0.0219	0.5514
rs10182181	2	25150296	G	A	0.031	0.003	4.97993e-25	0.0121	0.0194	0.5346
rs10733682	9	129460914	A	G	0.017	0.003	1.45602e-08	0.0266	0.0194	0.1701
rs10938397	4	45182527	G	A	0.04	0.003	1.48128e-40	0.0201	0.0192	0.2933
rs10968576	9	28414339	G	A	0.025	0.003	7.85975e-17	0.0011	0.0198	0.9573
rs11030104	11	27684517	A	G	0.041	0.004	1.18344e-24	0.0266	0.0257	0.2996
rs11057405	12	122781897	G	A	0.031	0.006	2.38306e-07	0.0405	0.0329	0.219
rs11126666	2	26928811	A	G	0.021	0.003	2.55963e-12	0.0072	0.02	0.717799
rs11165643	1	96924097	T	C	0.022	0.003	2.24498e-13	0.014	0.0196	0.475501
rs11191560	10	104869038	C	T	0.031	0.005	5.64632e-10	-0.0086	0.0345	0.8026
rs1167827	7	75163169	G	A	0.02	0.003	2.61678e-11	-0.0113	0.0193	0.5586
rs11688816	2	63053048	G	A	0.017	0.003	1.45602e-08	-0.0048	0.0192	0.8014
rs11727676	4	145659064	T	C	0.036	0.006	1.97318e-09	0.0301	0.0344	0.3817
rs11847697	14	30515112	T	C	0.049	0.008	9.06836e-10	0.1087	0.0782	0.1645
rs12286929	11	115022404	G	A	0.022	0.003	2.24498e-13	0.0257	0.0192	0.1815
rs12401738	1	78446761	A	G	0.021	0.003	2.55963e-12	0.0185	0.0203	0.3623
rs12429545	13	54102206	A	G	0.033	0.005	4.11158e-11	-0.0079	0.0277	0.774399
rs12446632	16	19935389	G	A	0.04	0.005	1.24419e-15	-0.0094	0.0289	0.745799
rs12566985	1	75002193	G	A	0.024	0.003	1.24419e-15	0.0132	0.0191	0.4901
rs12885454	14	29736838	C	A	0.021	0.003	2.55963e-12	-0.023	0.02	0.2509
rs12940622	17	78615571	G	A	0.018	0.003	1.97318e-09	-0.0182	0.02	0.3633
rs13021737	2	632348	G	A	0.06	0.004	7.34193e-51	0.0283	0.026	0.2765
rs13078960	3	85807590	G	T	0.03	0.004	6.38178e-14	-0.0379	0.0252	0.1327
rs13107325	4	103188709	T	C	0.048	0.007	7.02514e-12	0.032	0.0801	0.6897
rs13191362	6	163033350	A	G	0.028	0.005	2.14352e-08	-0.0739	0.04	0.0648694
rs1516725	3	185824004	C	T	0.045	0.005	2.25718e-19	0.0415	0.0317	0.1898
rs1528435	2	181550962	T	C	0.018	0.003	1.97318e-09	-0.0066	0.0199	0.738901
rs1558902	16	53803574	A	T	0.082	0.003	1.70432e-164	0.0246	0.0194	0.205
rs16851483	3	141275436	T	G	0.048	0.008	1.97318e-09	0.012	0.0445	0.786799
rs16951275	15	68077168	T	C	0.031	0.004	9.18925e-15	0.0124	0.0259	0.632799
rs17001654	4	77129568	G	C	0.031	0.005	5.64632e-10	-0.001	0.0301	0.9725
rs17024393	1	110154688	C	T	0.066	0.009	2.24498e-13	0.0917	0.0418	0.0283903
rs17094222	10	102395440	C	T	0.025	0.004	4.10453e-10	-0.0352	0.0226	0.1187
rs17405819	8	76806584	T	C	0.022	0.003	2.24498e-13	0.0042	0.0213	0.843
rs17724992	19	18454825	A	G	0.019	0.004	2.03417e-06	0.001	0.023	0.9652
rs1808579	18	21104888	C	T	0.017	0.003	1.45602e-08	0.0227	0.0192	0.2375
rs1928295	9	120378483	T	C	0.019	0.003	2.3992e-10	0.0127	0.0191	0.5057
rs2033732	8	85079709	C	T	0.019	0.004	2.03417e-06	-0.0222	0.0223	0.3191
rs205262	6	34563164	G	A	0.022	0.004	3.79791e-08	0.0103	0.0214	0.630901
rs2075650	19	45395619	A	G	0.026	0.005	1.99289e-07	0.0207	0.0253	0.4125
rs2112347	5	75015242	T	G	0.026	0.003	4.44955e-18	-0.0011	0.0194	0.956
rs2121279	2	143043285	T	C	0.025	0.004	4.10453e-10	0.0185	0.023	0.4202
rs2176598	11	43864278	T	C	0.02	0.004	5.73303e-07	0.0244	0.0217	0.2618
rs2207139	6	50845490	G	A	0.045	0.004	2.31592e-29	-0.002	0.0238	0.9333
rs2245368	7	76608143	C	T	0.032	0.006	9.64261e-08	0.0238	0.0235	0.3114
rs2287019	19	46202172	C	T	0.036	0.004	2.25718e-19	-0.0193	0.0229	0.4002
rs2365389	3	61236462	C	T	0.02	0.003	2.61678e-11	-0.0148	0.0194	0.4448
rs2820292	1	201784287	C	A	0.02	0.003	2.61678e-11	0.0464	0.0193	0.0160199
rs29941	19	34309532	G	A	0.018	0.003	1.97318e-09	0.0124	0.0196	0.5274
rs3101336	1	72751185	C	T	0.033	0.003	3.82132e-28	0.0313	0.02	0.1183
rs3736485	15	51748610	A	G	0.018	0.003	1.97318e-09	0.0013	0.0195	0.9482
rs3810291	19	47569003	A	G	0.028	0.004	2.55963e-12	0.0134	0.0198	0.4992
rs3817334	11	47650993	T	C	0.026	0.003	4.44955e-18	0.0164	0.02	0.4125
rs3849570	3	81792112	A	C	0.019	0.003	2.3992e-10	0.0306	0.0194	0.1151
rs3888190	16	28889486	A	C	0.031	0.003	4.97993e-25	-0.0031	0.0195	0.8728
rs4256980	11	8673939	G	C	0.021	0.003	2.55963e-12	0.0038	0.02	0.8479
rs4740619	9	15634326	T	C	0.018	0.003	1.97318e-09	0.008	0.0191	0.6754
rs543874	1	177889480	G	A	0.048	0.004	3.55296e-33	-0.0325	0.0249	0.193
rs6477694	9	111932342	C	T	0.017	0.003	1.45602e-08	0.0032	0.0196	0.8689
rs6567160	18	57829135	C	T	0.056	0.004	1.55871e-44	0.0043	0.0246	0.8612
rs657452	1	49589847	A	G	0.023	0.003	1.76524e-14	0.0287	0.0193	0.1374
rs6804842	3	25106437	G	A	0.019	0.003	2.3992e-10	0.0084	0.0192	0.662101
rs7138803	12	50247468	A	G	0.032	0.003	1.45762e-26	0.0066	0.0198	0.7387
rs7141420	14	79899454	T	C	0.024	0.003	1.24419e-15	0.01	0.0195	0.6058
rs7243357	18	56883319	T	G	0.022	0.004	3.79791e-08	-0.0039	0.0217	0.8563
rs758747	16	3627358	T	C	0.023	0.004	8.92434e-09	-0.0523	0.0236	0.0265901
rs7599312	2	213413231	G	A	0.022	0.003	2.24498e-13	0.0209	0.0209	0.3192
rs7899106	10	87410904	G	A	0.04	0.007	1.10166e-08	0.0805	0.0462	0.0818408
rs7903146	10	114758349	C	T	0.023	0.003	1.76524e-14	0.032	0.0239	0.1814
rs9400239	6	108977663	C	T	0.019	0.003	2.3992e-10	0.0027	0.0199	0.8916
rs9925964	16	31129895	A	G	0.019	0.003	2.3992e-10	0.0324	0.0197	0.1

## Sheet: Table S9
Supplementary Table S9: Single nucleotide polymorphisms (SNPs) used to construct the instruments for Mendelian randomization analysis BMI ((Locke et al. PMID: 25673413)) – Knee injury (N=73)
					Exposure:BMI (Locke et al.)			Outcome: Knee injury
SNP	Chromosome	Position	Effect allele	Other allele	Beta	Standard error	P value	Beta	Standard error	P value
rs1000940	17	5283252	G	A	0.019	0.003	2.3992e-10	0.0165	0.0138	0.2305
rs10132280	14	25928179	C	A	0.023	0.003	1.76524e-14	0.0201	0.0143	0.1579
rs1016287	2	59305625	T	C	0.023	0.003	1.76524e-14	-0.0156	0.0155	0.3151
rs10182181	2	25150296	G	A	0.031	0.003	4.97993e-25	0.0026	0.0137	0.8475
rs10733682	9	129460914	A	G	0.017	0.003	1.45602e-08	-0.0012	0.0137	0.9331
rs10938397	4	45182527	G	A	0.04	0.003	1.48128e-40	0.0299	0.0136	0.0273899
rs10968576	9	28414339	G	A	0.025	0.003	7.85975e-17	-0.0085	0.014	0.5427
rs11030104	11	27684517	A	G	0.041	0.004	1.18344e-24	0.0522	0.0182	0.00405798
rs11057405	12	122781897	G	A	0.031	0.006	2.38306e-07	0.0117	0.0233	0.6144
rs11126666	2	26928811	A	G	0.021	0.003	2.55963e-12	0.0169	0.0141	0.2314
rs11165643	1	96924097	T	C	0.022	0.003	2.24498e-13	0.0261	0.0138	0.0589305
rs11191560	10	104869038	C	T	0.031	0.005	5.64632e-10	-0.0169	0.0244	0.4876
rs1167827	7	75163169	G	A	0.02	0.003	2.61678e-11	0.0216	0.0136	0.1137
rs11688816	2	63053048	G	A	0.017	0.003	1.45602e-08	0.0029	0.0136	0.8305
rs11727676	4	145659064	T	C	0.036	0.006	1.97318e-09	0.0069	0.0243	0.7755
rs11847697	14	30515112	T	C	0.049	0.008	9.06836e-10	-0.0899	0.055	0.1023
rs12286929	11	115022404	G	A	0.022	0.003	2.24498e-13	-0.0117	0.0136	0.3902
rs12401738	1	78446761	A	G	0.021	0.003	2.55963e-12	-0.0043	0.0144	0.764401
rs12429545	13	54102206	A	G	0.033	0.005	4.11158e-11	0.0068	0.0196	0.7302
rs12446632	16	19935389	G	A	0.04	0.005	1.24419e-15	0.0373	0.0205	0.0690701
rs12566985	1	75002193	G	A	0.024	0.003	1.24419e-15	0.0031	0.0135	0.8195
rs12885454	14	29736838	C	A	0.021	0.003	2.55963e-12	0.0099	0.0142	0.4854
rs12940622	17	78615571	G	A	0.018	0.003	1.97318e-09	0.0021	0.0142	0.8816
rs13021737	2	632348	G	A	0.06	0.004	7.34193e-51	0.0165	0.0184	0.3689
rs13078960	3	85807590	G	T	0.03	0.004	6.38178e-14	0.0239	0.0179	0.1814
rs13107325	4	103188709	T	C	0.048	0.007	7.02514e-12	0.1525	0.0569	0.00740202
rs13191362	6	163033350	A	G	0.028	0.005	2.14352e-08	-0.0121	0.0282	0.668499
rs1516725	3	185824004	C	T	0.045	0.005	2.25718e-19	0.0021	0.0225	0.9255
rs1528435	2	181550962	T	C	0.018	0.003	1.97318e-09	-0.001	0.0141	0.946
rs1558902	16	53803574	A	T	0.082	0.003	1.70432e-164	0.024	0.0137	0.0804192
rs16851483	3	141275436	T	G	0.048	0.008	1.97318e-09	0.0045	0.0315	0.8864
rs16951275	15	68077168	T	C	0.031	0.004	9.18925e-15	0.0078	0.0184	0.671399
rs17001654	4	77129568	G	C	0.031	0.005	5.64632e-10	-0.0308	0.0213	0.1489
rs17024393	1	110154688	C	T	0.066	0.009	2.24498e-13	0.0469	0.0296	0.1128
rs17094222	10	102395440	C	T	0.025	0.004	4.10453e-10	0.0095	0.0159	0.5501
rs17405819	8	76806584	T	C	0.022	0.003	2.24498e-13	-0.035	0.015	0.0197102
rs17724992	19	18454825	A	G	0.019	0.004	2.03417e-06	-0.0072	0.0163	0.6575
rs1808579	18	21104888	C	T	0.017	0.003	1.45602e-08	-0.0093	0.0136	0.493
rs1928295	9	120378483	T	C	0.019	0.003	2.3992e-10	0.0037	0.0136	0.7828
rs2033732	8	85079709	C	T	0.019	0.004	2.03417e-06	0.0215	0.0158	0.1729
rs205262	6	34563164	G	A	0.022	0.004	3.79791e-08	0.0304	0.0152	0.0446098
rs2075650	19	45395619	A	G	0.026	0.005	1.99289e-07	0.0513	0.018	0.00430101
rs2112347	5	75015242	T	G	0.026	0.003	4.44955e-18	0.0036	0.0138	0.7947
rs2121279	2	143043285	T	C	0.025	0.004	4.10453e-10	0.0423	0.0163	0.0093821
rs2176598	11	43864278	T	C	0.02	0.004	5.73303e-07	-0.0088	0.0154	0.568801
rs2207139	6	50845490	G	A	0.045	0.004	2.31592e-29	0.0083	0.0168	0.6226
rs2245368	7	76608143	C	T	0.032	0.006	9.64261e-08	-0.0118	0.0167	0.4776
rs2287019	19	46202172	C	T	0.036	0.004	2.25718e-19	0.0105	0.0162	0.5189
rs2365389	3	61236462	C	T	0.02	0.003	2.61678e-11	0.0115	0.0137	0.3995
rs2820292	1	201784287	C	A	0.02	0.003	2.61678e-11	-0.0226	0.0136	0.097389
rs29941	19	34309532	G	A	0.018	0.003	1.97318e-09	0.01	0.0139	0.472799
rs3101336	1	72751185	C	T	0.033	0.003	3.82132e-28	0.0188	0.0142	0.1869
rs3736485	15	51748610	A	G	0.018	0.003	1.97318e-09	0.0024	0.0138	0.8639
rs3810291	19	47569003	A	G	0.028	0.004	2.55963e-12	0.0146	0.014	0.2976
rs3817334	11	47650993	T	C	0.026	0.003	4.44955e-18	-0.0128	0.0142	0.3682
rs3849570	3	81792112	A	C	0.019	0.003	2.3992e-10	0.0054	0.0137	0.693201
rs3888190	16	28889486	A	C	0.031	0.003	4.97993e-25	-0.0289	0.0138	0.0361102
rs4256980	11	8673939	G	C	0.021	0.003	2.55963e-12	-0.0081	0.0142	0.5677
rs4740619	9	15634326	T	C	0.018	0.003	1.97318e-09	0.0107	0.0136	0.4314
rs543874	1	177889480	G	A	0.048	0.004	3.55296e-33	-0.0039	0.0177	0.8249
rs6477694	9	111932342	C	T	0.017	0.003	1.45602e-08	0.0035	0.0139	0.8011
rs6567160	18	57829135	C	T	0.056	0.004	1.55871e-44	0.0028	0.0175	0.8737
rs657452	1	49589847	A	G	0.023	0.003	1.76524e-14	0.0072	0.0137	0.598
rs6804842	3	25106437	G	A	0.019	0.003	2.3992e-10	0.0283	0.0136	0.0372503
rs7138803	12	50247468	A	G	0.032	0.003	1.45762e-26	-0.0194	0.014	0.1645
rs7141420	14	79899454	T	C	0.024	0.003	1.24419e-15	-0.0135	0.0138	0.3273
rs7243357	18	56883319	T	G	0.022	0.004	3.79791e-08	-0.0173	0.0153	0.258
rs758747	16	3627358	T	C	0.023	0.004	8.92434e-09	-0.0117	0.0167	0.4824
rs7599312	2	213413231	G	A	0.022	0.003	2.24498e-13	0.0118	0.0148	0.4263
rs7899106	10	87410904	G	A	0.04	0.007	1.10166e-08	0.0471	0.0327	0.15
rs7903146	10	114758349	C	T	0.023	0.003	1.76524e-14	0.0239	0.017	0.1579
rs9400239	6	108977663	C	T	0.019	0.003	2.3992e-10	0.0125	0.0141	0.3731
rs9925964	16	31129895	A	G	0.019	0.003	2.3992e-10	0.0005	0.0139	0.9741

## Sheet: Table S10
Supplementary Table S10: Single nucleotide polymorphisms (SNPs) used to construct the instruments for Mendelian randomization analysis BMI ((Locke et al. PMID: 25673413)) – shoulder injury (N=73)
					Exposure:BMI (Locke et al.)			Outcome: Shoulder injury
SNP	Chromosome	Position	Effect allele	Other allele	Beta	Standard error	P value	Beta	Standard error	P value
rs1000940	17	5283252	G	A	0.019	0.003	2.3992e-10	0.0241	0.022	0.2745
rs10132280	14	25928179	C	A	0.023	0.003	1.76524e-14	0.0451	0.0228	0.0474701
rs1016287	2	59305625	T	C	0.023	0.003	1.76524e-14	-0.0175	0.0247	0.4792
rs10182181	2	25150296	G	A	0.031	0.003	4.97993e-25	0.0094	0.022	0.6675
rs10733682	9	129460914	A	G	0.017	0.003	1.45602e-08	-0.0045	0.0219	0.8365
rs10938397	4	45182527	G	A	0.04	0.003	1.48128e-40	0.041	0.0217	0.0584602
rs10968576	9	28414339	G	A	0.025	0.003	7.85975e-17	0.0087	0.0224	0.698101
rs11030104	11	27684517	A	G	0.041	0.004	1.18344e-24	0.0507	0.0291	0.0813392
rs11057405	12	122781897	G	A	0.031	0.006	2.38306e-07	-0.039	0.0372	0.2944
rs11126666	2	26928811	A	G	0.021	0.003	2.55963e-12	0.0524	0.0226	0.0202498
rs11165643	1	96924097	T	C	0.022	0.003	2.24498e-13	-0.0246	0.0221	0.2654
rs11191560	10	104869038	C	T	0.031	0.005	5.64632e-10	-0.0708	0.0391	0.0701197
rs1167827	7	75163169	G	A	0.02	0.003	2.61678e-11	0.0263	0.0218	0.227
rs11688816	2	63053048	G	A	0.017	0.003	1.45602e-08	-0.0165	0.0217	0.448
rs11727676	4	145659064	T	C	0.036	0.006	1.97318e-09	-0.0437	0.0388	0.2603
rs11847697	14	30515112	T	C	0.049	0.008	9.06836e-10	-0.1657	0.0883	0.0606303
rs12286929	11	115022404	G	A	0.022	0.003	2.24498e-13	0.0025	0.0217	0.9091
rs12401738	1	78446761	A	G	0.021	0.003	2.55963e-12	-0.0392	0.023	0.0880907
rs12429545	13	54102206	A	G	0.033	0.005	4.11158e-11	0.0278	0.0313	0.3739
rs12446632	16	19935389	G	A	0.04	0.005	1.24419e-15	0.0067	0.0327	0.8368
rs12566985	1	75002193	G	A	0.024	0.003	1.24419e-15	0.0078	0.0216	0.717799
rs12885454	14	29736838	C	A	0.021	0.003	2.55963e-12	-0.0042	0.0226	0.8535
rs12940622	17	78615571	G	A	0.018	0.003	1.97318e-09	0.0347	0.0227	0.1261
rs13021737	2	632348	G	A	0.06	0.004	7.34193e-51	0.0057	0.0294	0.8462
rs13078960	3	85807590	G	T	0.03	0.004	6.38178e-14	-0.0101	0.0286	0.7224
rs13107325	4	103188709	T	C	0.048	0.007	7.02514e-12	0.0611	0.0912	0.5028
rs13191362	6	163033350	A	G	0.028	0.005	2.14352e-08	-0.0059	0.0452	0.8969
rs1516725	3	185824004	C	T	0.045	0.005	2.25718e-19	0.0329	0.0359	0.3606
rs1528435	2	181550962	T	C	0.018	0.003	1.97318e-09	0.0124	0.0225	0.582
rs1558902	16	53803574	A	T	0.082	0.003	1.70432e-164	0.0133	0.0219	0.5451
rs16851483	3	141275436	T	G	0.048	0.008	1.97318e-09	0.0226	0.0502	0.6529
rs16951275	15	68077168	T	C	0.031	0.004	9.18925e-15	0.0407	0.0293	0.1652
rs17001654	4	77129568	G	C	0.031	0.005	5.64632e-10	0.045	0.0341	0.1879
rs17024393	1	110154688	C	T	0.066	0.009	2.24498e-13	0.0164	0.0472	0.7281
rs17094222	10	102395440	C	T	0.025	0.004	4.10453e-10	0.035	0.0254	0.1683
rs17405819	8	76806584	T	C	0.022	0.003	2.24498e-13	0.0284	0.024	0.2375
rs17724992	19	18454825	A	G	0.019	0.004	2.03417e-06	-0.0287	0.026	0.2684
rs1808579	18	21104888	C	T	0.017	0.003	1.45602e-08	0.0041	0.0217	0.8502
rs1928295	9	120378483	T	C	0.019	0.003	2.3992e-10	0.0271	0.0217	0.211
rs2033732	8	85079709	C	T	0.019	0.004	2.03417e-06	-0.0033	0.0252	0.8957
rs205262	6	34563164	G	A	0.022	0.004	3.79791e-08	0.0349	0.0242	0.1491
rs2075650	19	45395619	A	G	0.026	0.005	1.99289e-07	0.0639	0.0287	0.0262597
rs2112347	5	75015242	T	G	0.026	0.003	4.44955e-18	0.0602	0.022	0.00617206
rs2121279	2	143043285	T	C	0.025	0.004	4.10453e-10	-0.0289	0.026	0.2658
rs2176598	11	43864278	T	C	0.02	0.004	5.73303e-07	-0.0234	0.0245	0.3398
rs2207139	6	50845490	G	A	0.045	0.004	2.31592e-29	0.0289	0.0269	0.2834
rs2245368	7	76608143	C	T	0.032	0.006	9.64261e-08	0.0451	0.0266	0.089869
rs2287019	19	46202172	C	T	0.036	0.004	2.25718e-19	-0.0153	0.0259	0.5562
rs2365389	3	61236462	C	T	0.02	0.003	2.61678e-11	0.0284	0.0219	0.1934
rs2820292	1	201784287	C	A	0.02	0.003	2.61678e-11	-0.0262	0.0218	0.2282
rs29941	19	34309532	G	A	0.018	0.003	1.97318e-09	0.0028	0.0222	0.8999
rs3101336	1	72751185	C	T	0.033	0.003	3.82132e-28	-0.0058	0.0227	0.7966
rs3736485	15	51748610	A	G	0.018	0.003	1.97318e-09	0.0423	0.022	0.05426
rs3810291	19	47569003	A	G	0.028	0.004	2.55963e-12	0.0328	0.0224	0.143
rs3817334	11	47650993	T	C	0.026	0.003	4.44955e-18	-0.0157	0.0227	0.49
rs3849570	3	81792112	A	C	0.019	0.003	2.3992e-10	-0.0109	0.022	0.6193
rs3888190	16	28889486	A	C	0.031	0.003	4.97993e-25	0.0058	0.022	0.791099
rs4256980	11	8673939	G	C	0.021	0.003	2.55963e-12	0.0045	0.0226	0.843
rs4740619	9	15634326	T	C	0.018	0.003	1.97318e-09	0.0336	0.0217	0.1211
rs543874	1	177889480	G	A	0.048	0.004	3.55296e-33	-0.0098	0.0283	0.7287
rs6477694	9	111932342	C	T	0.017	0.003	1.45602e-08	-0.0129	0.0222	0.560701
rs6567160	18	57829135	C	T	0.056	0.004	1.55871e-44	0.0296	0.0279	0.2887
rs657452	1	49589847	A	G	0.023	0.003	1.76524e-14	-0.0048	0.0219	0.8252
rs6804842	3	25106437	G	A	0.019	0.003	2.3992e-10	0.0261	0.0217	0.2285
rs7138803	12	50247468	A	G	0.032	0.003	1.45762e-26	-0.0226	0.0223	0.3114
rs7141420	14	79899454	T	C	0.024	0.003	1.24419e-15	-0.0078	0.022	0.723
rs7243357	18	56883319	T	G	0.022	0.004	3.79791e-08	0.0019	0.0245	0.9365
rs758747	16	3627358	T	C	0.023	0.004	8.92434e-09	0.0115	0.0267	0.6675
rs7599312	2	213413231	G	A	0.022	0.003	2.24498e-13	-0.0364	0.0237	0.1234
rs7899106	10	87410904	G	A	0.04	0.007	1.10166e-08	0.0346	0.0523	0.5081
rs7903146	10	114758349	C	T	0.023	0.003	1.76524e-14	-0.0154	0.0271	0.5692
rs9400239	6	108977663	C	T	0.019	0.003	2.3992e-10	-0.0123	0.0225	0.5847
rs9925964	16	31129895	A	G	0.019	0.003	2.3992e-10	0.0264	0.0223	0.236

[truncated: 11 more sheets: Table S11, Table S12, Table S13, Table S14, Table S15, Table S16, Table S17, Table S18, Table S19, Table S20, Table S21]
